# Supplementary material for: catena-Poly[[[2,6-bis­(pyrazol-1-yl-κN 2)pyridine-κN 1](nitrato-κ2 O,O′)cadmium(II)]-μ-thio­cyanato-κ2 N:S]
Source: Acta Crystallogr Sect E Struct Rep Online. 2008 Oct 11;64(Pt 11):m1386. doi: 10.1107/S1600536808032297 (PMC2959772; doi:10.1107/S1600536808032297)
Supplement: Supplementary file 2 [file e-64-m1386-Isup2.hkl]

# 
# h,k,l, Fc-squared, Fo-squared, sigma(Fo-squared) and status flag 
# 
data_I
_shelx_title ' 80911am in P2(1)/n' 
_shelx_refln_list_code          4 
_shelx_F_calc_maximum      288.17 
_exptl_crystal_F_000       872.00 
_reflns_d_resolution_high  0.7828 
 
loop_ 
 _symmetry_equiv_pos_as_xyz 
 'x, y, z' 
 '-x+1/2, y+1/2, -z+1/2' 
 '-x, -y, -z' 
 'x-1/2, -y-1/2, z-1/2' 
 
_cell_length_a     8.4161 
_cell_length_b    11.8172 
_cell_length_c    15.6311 
_cell_angle_alpha  90.000 
_cell_angle_beta   99.673 
_cell_angle_gamma  90.000 
 
_shelx_F_squared_multiplier     1.000 
 
loop_ 
 _refln_index_h 
 _refln_index_k 
 _refln_index_l 
 _refln_F_squared_calc 
 _refln_F_squared_meas 
 _refln_F_squared_sigma 
 _refln_observed_status 
   2   0   0    15870.77    16000.24    442.64 o 
   4   0   0      190.96      220.56     16.59 o 
   6   0   0     1072.82     1011.28     83.11 o 
   8   0   0      218.97      239.82     44.16 o 
  10   0   0      830.55      825.72     88.91 o 
   1   1   0      914.48      964.72     27.87 o 
   2   1   0       69.77      101.94      7.81 o 
   3   1   0     6903.57     6862.29    161.30 o 
   4   1   0     6666.83     7259.67    172.57 o 
   5   1   0      628.40      656.02     22.24 o 
   6   1   0     1777.78     1816.68     56.92 o 
   7   1   0      602.07      591.74     42.31 o 
   8   1   0      153.34      224.04     34.03 o 
   9   1   0       30.57       46.53     23.55 o 
  10   1   0       24.39       35.47     37.22 o 
   0   2   0      165.71      167.69     18.55 o 
   1   2   0    19207.95    19564.71    443.58 o 
   2   2   0     1031.40     1097.49     30.73 o 
   3   2   0     8478.50     8817.90    249.73 o 
   4   2   0     1904.90     1989.60     56.52 o 
   5   2   0      689.53      722.46     27.30 o 
   6   2   0      545.79      528.21     34.68 o 
   7   2   0     2131.42     2223.89     87.96 o 
   8   2   0        6.99       24.20     15.86 o 
   9   2   0      448.87      460.42     45.46 o 
  10   2   0        6.81       14.06     20.70 o 
   1   3   0     3862.51     3967.59     82.85 o 
   2   3   0     2220.42     2166.71     56.41 o 
   3   3   0     8848.31     9002.33    211.33 o 
   4   3   0     5540.81     5622.38    217.11 o 
   5   3   0     9328.36     9951.89    293.66 o 
   6   3   0     2667.25     2637.44    153.69 o 
   7   3   0     3478.60     3724.33    179.22 o 
   8   3   0        3.76       31.14     19.47 o 
   9   3   0       26.22       39.16     27.80 o 
  10   3   0       17.94        1.33     27.00 o 
   0   4   0     2787.76     2698.20     84.82 o 
   1   4   0     1896.84     1920.86     38.96 o 
   2   4   0     6661.21     6541.05    156.80 o 
   3   4   0      842.25      809.00     27.86 o 
   4   4   0      972.27      969.54     32.55 o 
   5   4   0       36.17       41.59     18.38 o 
   6   4   0     1187.95     1151.40     55.40 o 
   7   4   0      682.25      639.50     82.86 o 
   8   4   0     1231.68     1120.74     60.70 o 
   9   4   0       60.79      128.96     28.44 o 
  10   4   0      427.87      428.38     58.51 o 
   1   5   0     1127.87     1174.04     34.92 o 
   2   5   0     6669.61     6589.85    159.90 o 
   3   5   0     2871.15     2911.12     78.40 o 
   4   5   0     2981.57     2975.41     92.02 o 
   5   5   0     1805.03     1742.48     71.76 o 
   6   5   0     1394.68     1378.72     63.89 o 
   7   5   0      393.88      459.90     42.27 o 
   8   5   0      763.52      661.60     72.68 o 
   9   5   0        3.66       14.76     22.04 o 
  10   5   0        8.08        6.39     43.66 o 
   0   6   0      484.83      458.88     75.92 o 
   1   6   0    18408.01    19197.16    488.09 o 
   2   6   0     4267.32     4592.78     88.36 o 
   3   6   0      437.59      375.66     27.99 o 
   4   6   0       16.37       22.50     21.16 o 
   5   6   0       98.86       80.75     25.91 o 
   6   6   0       75.47       78.44     38.23 o 
   7   6   0      384.08      432.84     42.61 o 
   8   6   0      124.72      139.54     27.80 o 
   9   6   0      944.98      929.18     93.20 o 
   1   7   0      523.02      515.19     22.34 o 
   2   7   0     1262.45     1192.37     36.17 o 
   3   7   0     4317.86     4335.85    114.84 o 
   4   7   0     1494.04     1566.48     68.41 o 
   5   7   0     2834.98     2971.27    124.45 o 
   6   7   0       73.32       69.22     23.16 o 
   7   7   0      144.33      139.06     27.94 o 
   8   7   0      249.13      299.51     54.68 o 
   9   7   0        6.58       18.51     26.16 o 
   0   8   0     6576.44     6605.07    202.81 o 
   1   8   0      233.23      222.31     16.80 o 
   2   8   0     5425.00     5401.96    137.83 o 
   3   8   0     1151.00     1074.33     63.28 o 
   4   8   0     1462.60     1410.01     65.85 o 
   5   8   0        5.57        0.00     14.19 o 
   6   8   0      545.82      557.97    133.54 o 
   7   8   0       32.23       98.13     28.12 o 
   8   8   0      724.44      953.24    126.64 o 
   1   9   0      858.04      803.99     30.77 o 
   2   9   0     1273.93     1292.31     71.47 o 
   3   9   0      369.31      342.26     34.52 o 
   4   9   0     2628.32     2636.98    104.92 o 
   5   9   0      551.30      612.55     49.45 o 
   6   9   0     1180.17     1435.42    307.83 o 
   7   9   0       97.05       69.28     27.13 o 
   8   9   0      165.69      259.09    136.69 o 
   0  10   0     1215.85     1084.23     54.51 o 
   1  10   0     5575.94     5507.82    126.69 o 
   2  10   0      169.84      162.25     17.55 o 
   3  10   0     1141.99     1052.02     45.74 o 
   4  10   0        8.65       22.42     16.77 o 
   5  10   0       45.99       42.76     31.97 o 
   6  10   0       11.40       16.12     24.18 o 
   7  10   0      193.62      246.03    127.48 o 
   1  11   0      842.07      869.36     50.87 o 
   2  11   0      353.85      374.15     26.34 o 
   3  11   0     1716.20     1723.35     64.36 o 
   4  11   0       50.90       69.63     22.75 o 
   5  11   0      967.31     1056.81     81.43 o 
   6  11   0       42.45       80.49     34.11 o 
   7  11   0      505.10      563.49    417.78 o 
   0  12   0     3481.29     3369.16    125.35 o 
   1  12   0      162.68      126.83     19.54 o 
   2  12   0      995.37     1017.71     50.04 o 
   3  12   0      607.57      626.61     49.63 o 
   4  12   0       15.10       46.85     31.04 o 
   5  12   0       91.89       84.96     32.89 o 
   6  12   0       60.74       88.12    129.21 o 
   1  13   0        0.56        0.00     11.34 o 
   2  13   0       50.77       94.21     20.78 o 
   3  13   0      110.53      120.96     27.58 o 
   4  13   0      811.87      987.66     70.50 o 
   5  13   0        5.12        5.97     32.05 o 
   0  14   0      935.06      950.30     64.69 o 
   1  14   0      814.43      875.59     43.99 o 
   2  14   0      602.19      562.51     48.56 o 
   3  14   0      378.36      439.95     49.77 o 
   1  15   0       71.28      100.18     24.23 o 
  -9   0   1      248.38      351.96     56.53 o 
  -7   0   1      376.99      346.40     48.12 o 
  -5   0   1     2660.05     2872.56     94.52 o 
  -3   0   1    14963.08    15971.67    639.48 o 
  -1   0   1    52230.93    53555.46   2135.54 o 
   1   0   1    30978.73    32312.12    889.50 o 
   3   0   1       26.50       35.34     20.31 o 
   5   0   1      618.68      598.03     36.21 o 
   7   0   1     1430.02     1368.20     89.67 o 
   9   0   1     1065.66     1140.49     92.45 o 
 -10   1   1       53.68       42.31     26.03 o 
  -9   1   1      156.33      181.64     53.58 o 
  -8   1   1      594.74      573.59     55.27 o 
  -7   1   1     1042.95      989.41     55.10 o 
  -6   1   1      856.50      905.32     29.67 o 
  -5   1   1     4848.29     4891.21    122.51 o 
  -4   1   1     3536.40     3413.59     86.72 o 
  -3   1   1     1859.37     1768.16     47.31 o 
  -2   1   1    24957.19    25321.03    573.15 o 
  -1   1   1      597.04      636.18     17.96 o 
   0   1   1     2772.44     2963.22     48.54 o 
   1   1   1    11286.15    12228.51    338.92 o 
   2   1   1    22891.26    23993.99    543.79 o 
   3   1   1     5778.52     6099.86    143.89 o 
   4   1   1     3088.08     3060.97     67.76 o 
   5   1   1     5984.75     6134.59    129.40 o 
   6   1   1      644.26      624.84     29.06 o 
   7   1   1      372.15      379.13     40.80 o 
   8   1   1       28.75       61.30     20.30 o 
   9   1   1        0.94       32.39     19.95 o 
  10   1   1      173.88      280.27     39.22 o 
 -10   2   1      405.69      476.13     49.53 o 
  -9   2   1      186.28      179.98     29.48 o 
  -8   2   1      648.90      588.00     56.65 o 
  -7   2   1      393.41      418.16     28.67 o 
  -6   2   1       36.56       50.94     14.78 o 
  -5   2   1      740.21      776.20     47.70 o 
  -4   2   1    12605.26    13311.16    309.66 o 
  -3   2   1     2102.56     2113.49     56.08 o 
  -2   2   1     8553.93     9191.65    213.27 o 
  -1   2   1     1007.24     1048.31     25.08 o 
   0   2   1    33259.55    32811.30    566.58 o 
   1   2   1     3822.13     3880.20     92.18 o 
   2   2   1     3360.25     3349.50     81.22 o 
   3   2   1     1534.87     1595.93     43.04 o 
   4   2   1       46.65       54.08     12.28 o 
   5   2   1      703.01      734.58     49.92 o 
   6   2   1     3028.25     3100.28    212.28 o 
   7   2   1      139.54      157.72     34.15 o 
   8   2   1     2015.91     2023.48     86.25 o 
   9   2   1       24.98       48.58     20.71 o 
  10   2   1      396.55      414.27     47.20 o 
 -10   3   1        6.34       20.33     24.05 o 
  -9   3   1       44.23       22.62     19.34 o 
  -8   3   1      634.69      618.25     71.96 o 
  -7   3   1     3015.22     3063.29    111.51 o 
  -6   3   1     3294.00     3214.21    112.11 o 
  -5   3   1     2366.36     2378.34     66.96 o 
  -4   3   1     7134.86     7612.48    183.14 o 
  -3   3   1      411.43      390.44     16.95 o 
  -2   3   1      141.91      146.59     10.03 o 
  -1   3   1      328.44      314.57     12.30 o 
   0   3   1      111.27      109.01      6.94 o 
   1   3   1     8563.20     9275.67    164.74 o 
   2   3   1     3161.18     3194.42     87.61 o 
   3   3   1     8371.04     8991.99    210.86 o 
   4   3   1    15845.63    17139.84    539.16 o 
   5   3   1     4619.80     4141.32    337.32 o 
   6   3   1     3091.44     3124.48    110.07 o 
   7   3   1       10.83        4.85     15.81 o 
   8   3   1       40.15       21.43     18.11 o 
   9   3   1       46.69       51.24     21.61 o 
  10   3   1       32.06       29.52     26.03 o 
 -10   4   1       54.83       66.96     28.59 o 
  -9   4   1     1028.74     1080.50    124.29 o 
  -8   4   1       30.43       13.71     25.74 o 
  -7   4   1      761.40      750.74     51.44 o 
  -6   4   1      426.18      501.85     38.53 o 
  -5   4   1       24.95       21.12     11.36 o 
  -4   4   1      563.02      522.98     22.96 o 
  -3   4   1    11290.77    11298.26    264.98 o 
  -2   4   1      642.97      602.36     19.52 o 
  -1   4   1    11698.21    11539.36    230.80 o 
   0   4   1      329.21      322.03     15.03 o 
   1   4   1     7357.70     7307.28    132.11 o 
   2   4   1     1271.85     1372.73     40.33 o 
   3   4   1     1131.91     1250.83     37.70 o 
   4   4   1       80.21       81.54      8.39 o 
   5   4   1      127.39       83.61     23.55 o 
   6   4   1       31.41       27.05     14.86 o 
   7   4   1     4618.18     4592.51    266.20 o 
   8   4   1       52.03       92.46     23.08 o 
   9   4   1      822.39      983.42     65.29 o 
  10   4   1       59.90       75.22     30.01 o 
 -10   5   1       37.09       21.20     45.68 o 
  -9   5   1      395.83      388.04     57.62 o 
  -8   5   1      271.91      277.72     34.94 o 
  -7   5   1     2767.07     2662.67    218.29 o 
  -6   5   1     2565.60     2236.22     88.55 o 
  -5   5   1     1892.54     1888.48     75.35 o 
  -4   5   1     2282.73     2349.48     79.39 o 
  -3   5   1     9973.44    10069.13    239.38 o 
  -2   5   1      492.57      474.73     18.12 o 
  -1   5   1      261.98      265.43     16.20 o 
   0   5   1     4574.29     4613.22     98.75 o 
   1   5   1     4817.64     4731.27     93.70 o 
   2   5   1       62.92       51.84      5.97 o 
   3   5   1     8595.34     9192.50    219.54 o 
   4   5   1     2182.32     2173.80    239.99 o 
   5   5   1     1275.97     1278.87     84.54 o 
   6   5   1       40.58       64.98     18.51 o 
   7   5   1     1198.34     1265.66     79.20 o 
   8   5   1      182.53      189.52     42.06 o 
   9   5   1        5.01       10.97     19.98 o 
  -9   6   1       31.58       46.69     27.59 o 
  -8   6   1      132.37      183.76     31.54 o 
  -7   6   1        1.47       11.70     18.46 o 
  -6   6   1      377.14      406.73     38.40 o 
  -5   6   1        6.32        2.05     11.58 o 
  -4   6   1      797.28      820.37     41.53 o 
  -3   6   1      701.23      748.26     29.95 o 
  -2   6   1    11780.64    12377.27    251.34 o 
  -1   6   1      532.73      542.05     20.70 o 
   0   6   1    12897.51    12958.17    261.77 o 
   1   6   1      611.85      615.79     17.73 o 
   2   6   1      135.87      113.13      8.00 o 
   3   6   1      307.04      307.88     19.45 o 
   4   6   1       77.80       97.79     22.33 o 
   5   6   1      496.48      516.19     85.72 o 
   6   6   1      442.37      457.59     81.47 o 
   7   6   1       41.68       54.86     21.75 o 
   9   6   1        2.33        0.00     20.00 o 
  -9   7   1       81.85       82.61     35.92 o 
  -8   7   1      770.69      786.47     61.03 o 
  -7   7   1      487.30      435.77     44.27 o 
  -6   7   1     4996.55     4928.81    309.39 o 
  -5   7   1      274.46      240.87     55.35 o 
  -4   7   1     2063.26     2061.74     82.46 o 
  -3   7   1     2303.89     2252.40    186.37 o 
  -2   7   1     1440.35     1497.11     42.66 o 
  -1   7   1      116.96      144.55     13.59 o 
   0   7   1        1.89       11.17      6.27 o 
   1   7   1     1692.83     1726.74     46.35 o 
   2   7   1     2447.17     2449.06     61.16 o 
   3   7   1     1996.27     1906.79     59.00 o 
   4   7   1     7120.78     7013.91    220.40 o 
   5   7   1      384.15      439.65     39.18 o 
   6   7   1      111.07      129.96     36.26 o 
   7   7   1      210.42      219.41     69.40 o 
   8   7   1       11.41        5.83     22.56 o 
   9   7   1       10.27       11.61     35.41 o 
  -8   8   1       12.47       29.29     23.56 o 
  -7   8   1      141.65      133.97     31.25 o 
  -6   8   1       20.08       15.46     17.46 o 
  -5   8   1      265.26      243.47     31.31 o 
  -4   8   1      184.82      182.46     26.04 o 
  -3   8   1     6770.91     6555.60    167.57 o 
  -2   8   1     1306.78     1217.92     38.48 o 
  -1   8   1     4457.23     4231.59     97.44 o 
   0   8   1     1184.80     1218.86     37.72 o 
   1   8   1     6807.59     6809.38    147.39 o 
   2   8   1      667.80      625.91     26.31 o 
   3   8   1      800.58      786.81     46.76 o 
   4   8   1       43.45       30.97     15.97 o 
   5   8   1     1337.82     1408.71     72.47 o 
   6   8   1      259.80      240.16     43.91 o 
   7   8   1     1238.64     2024.59    161.09 o 
   8   8   1      140.48      209.55    132.03 o 
  -8   9   1       77.37      105.93     32.78 o 
  -7   9   1      742.52      763.77     81.26 o 
  -6   9   1      387.15      414.92     45.72 o 
  -5   9   1     1751.62     1775.93    109.61 o 
  -4   9   1       17.07       17.78     15.82 o 
  -3   9   1     1343.78     1313.67     43.26 o 
  -2   9   1       13.00       11.35      8.87 o 
  -1   9   1      185.70      225.22     18.07 o 
   0   9   1       31.44       32.15      9.52 o 
   1   9   1      598.02      560.47     26.97 o 
   2   9   1      326.90      340.35     25.39 o 
   3   9   1     2177.48     1967.54     82.95 o 
   4   9   1     3109.93     2795.39    109.02 o 
   5   9   1     1430.70     1407.38     70.16 o 
   6   9   1       95.46       30.87     22.96 o 
   7   9   1      142.23      233.80    145.06 o 
   8   9   1       17.22       90.22     31.95 o 
  -8  10   1       76.88      124.06     33.65 o 
  -7  10   1        3.14        7.20     22.33 o 
  -6  10   1        0.53       19.36     21.84 o 
  -5  10   1       51.46       39.28     27.68 o 
  -4  10   1      703.93      676.46     84.25 o 
  -3  10   1      678.44      658.10     46.56 o 
  -2  10   1     3979.10     3842.35    110.23 o 
  -1  10   1     2319.31     2089.21     59.40 o 
   0  10   1     3506.39     3383.02     84.85 o 
   1  10   1      218.08      243.75     20.33 o 
   2  10   1      375.64      326.14     23.02 o 
   3  10   1      130.58      130.83     25.43 o 
   4  10   1       31.74       35.48     18.56 o 
   5  10   1       21.52        0.00     16.81 o 
   6  10   1      518.63      487.14     64.86 o 
   7  10   1      124.04      214.72    122.94 o 
  -7  11   1        2.00       11.25     24.30 o 
  -6  11   1      895.89     1132.02    248.66 o 
  -5  11   1       26.77       55.90     27.35 o 
  -4  11   1      811.56      899.71     61.77 o 
  -3  11   1      886.06      935.67     80.75 o 
  -2  11   1      750.10      733.78     51.83 o 
  -1  11   1       61.81       74.19     13.95 o 
   0  11   1      839.87      790.79     39.78 o 
   1  11   1      380.15      405.80     34.18 o 
   2  11   1     2747.07     2712.94    124.12 o 
   3  11   1      433.09      412.18     79.96 o 
   4  11   1     1862.83     1894.89     88.73 o 
   5  11   1       21.78       30.79     20.76 o 
   6  11   1      779.19      861.72     90.09 o 
   7  11   1        2.46        6.54     87.36 o 
  -6  12   1        0.07        0.00     27.80 o 
  -5  12   1        1.36       31.69     27.95 o 
  -4  12   1      410.55      435.99     67.04 o 
  -3  12   1     1105.90     1047.89     50.71 o 
  -2  12   1       32.19       45.59     14.11 o 
  -1  12   1     2489.21     2363.03     68.65 o 
   0  12   1        4.28        8.62     11.76 o 
   1  12   1      633.46      617.16     33.72 o 
   2  12   1      292.85      296.79     29.68 o 
   3  12   1        1.57       15.43     21.62 o 
   4  12   1        6.41        2.01     18.47 o 
   5  12   1       14.11        0.00     20.98 o 
   6  12   1      100.37      100.02     36.42 o 
  -5  13   1      942.19     1177.78    472.29 o 
  -4  13   1       47.12      113.90     37.01 o 
  -3  13   1      150.38      173.11     27.66 o 
  -2  13   1        4.91       19.64     16.40 o 
  -1  13   1        0.81       11.23     12.52 o 
   0  13   1        0.53       15.93     13.38 o 
   1  13   1      360.01      338.29     27.44 o 
   2  13   1       16.25       47.84     17.12 o 
   3  13   1     1990.91     2052.55    303.80 o 
   4  13   1        5.81        0.00     29.23 o 
   5  13   1     1114.17     1033.98     73.58 o 
  -4  14   1      512.27      596.83     77.81 o 
  -3  14   1      311.74      376.63     41.50 o 
  -2  14   1      608.65      701.92     47.47 o 
  -1  14   1      701.76      755.62     41.20 o 
   0  14   1      405.69      402.28     31.88 o 
   1  14   1      251.10      267.99     30.14 o 
   2  14   1      411.91      428.97     37.42 o 
   3  14   1        4.60        8.93     25.70 o 
  -1  15   1        4.75       19.61     18.28 o 
   0  15   1       91.76      139.96     21.84 o 
 -10   0   2      585.36      646.12     81.09 o 
  -8   0   2      154.36      141.91     36.00 o 
  -6   0   2      210.83      237.98     22.27 o 
  -4   0   2    27659.11    30181.79   1203.33 o 
  -2   0   2    34474.23    38283.07   1516.67 o 
   0   0   2     2537.02     2805.78     65.55 o 
   2   0   2      572.99      547.06     21.55 o 
   4   0   2     1223.12     1134.50     41.81 o 
   6   0   2     3756.08     3967.74    184.73 o 
   8   0   2     6474.49     6618.18    302.16 o 
  10   0   2       34.39       35.16     37.01 o 
 -10   1   2      104.61      110.88     27.45 o 
  -9   1   2      327.12      286.52     37.29 o 
  -8   1   2      619.50      605.69     46.29 o 
  -7   1   2      291.85      294.75     24.21 o 
  -6   1   2     3630.18     3798.15     87.94 o 
  -5   1   2     3769.74     3647.14    115.66 o 
  -4   1   2      173.34      258.78     27.47 o 
  -3   1   2     1268.02     1260.96     42.41 o 
  -2   1   2     1618.89     1666.84     43.98 o 
  -1   1   2      125.44      107.87      6.41 o 
   0   1   2    18727.40    19592.50    380.33 o 
   1   1   2    11999.27    13136.29    258.28 o 
   2   1   2     5566.84     5778.00    166.07 o 
   3   1   2     5101.00     5351.12    109.66 o 
   4   1   2     6351.88     6582.86    135.70 o 
   5   1   2     3672.75     3748.62     97.56 o 
   6   1   2      165.31      206.67     32.93 o 
   7   1   2       28.61       30.20     15.38 o 
   8   1   2      205.97      156.72     26.77 o 
   9   1   2      101.83      102.70     33.94 o 
  10   1   2       78.46       91.83     29.15 o 
 -10   2   2       22.19       37.01     25.61 o 
  -9   2   2      646.61      571.55     78.19 o 
  -8   2   2      101.74       96.53     22.71 o 
  -7   2   2        0.09        0.00     12.16 o 
  -6   2   2        8.79        8.44     10.12 o 
  -5   2   2     2125.83     2044.02     59.42 o 
  -4   2   2      200.11      238.22     18.32 o 
  -3   2   2    10064.77     9985.76    233.33 o 
  -2   2   2       75.37       59.58     11.81 o 
  -1   2   2     2331.11     2370.35     51.19 o 
   0   2   2     7697.69     8137.26    131.22 o 
   1   2   2    31684.85    32718.85    637.81 o 
   2   2   2     2342.29     2532.77     89.08 o 
   3   2   2      810.69      766.96     32.91 o 
   4   2   2      170.06      181.21     17.96 o 
   5   2   2     2698.30     2719.28     75.83 o 
   6   2   2       23.39       32.19     10.95 o 
   7   2   2     3897.69     3909.33    220.48 o 
   8   2   2        3.37       23.95     16.65 o 
   9   2   2      347.08      372.98     42.05 o 
  10   2   2        5.31        0.00     20.00 o 
 -10   3   2       67.55       29.21     23.22 o 
  -9   3   2      525.59      617.70     52.19 o 
  -8   3   2     1041.05     1016.51    185.06 o 
  -7   3   2     2736.30     2735.97    145.95 o 
  -6   3   2     1766.98     1868.07     74.48 o 
  -5   3   2     2913.66     3027.38    211.10 o 
  -4   3   2     1222.37     1246.44     39.85 o 
  -3   3   2     1057.43     1039.33     33.20 o 
  -2   3   2      223.81      228.99     18.02 o 
  -1   3   2    10581.97    10704.95    212.97 o 
   0   3   2     1835.28     1908.33     34.16 o 
   1   3   2    83042.84    81833.12   1571.82 o 
   2   3   2    14038.23    15064.83    345.85 o 
   3   3   2    18270.58    18639.11    523.72 o 
   4   3   2     3905.77     3884.06    186.96 o 
   5   3   2     1845.65     1761.47     82.77 o 
   6   3   2      193.90      175.59     22.65 o 
   7   3   2        0.10        0.00     13.00 o 
   8   3   2      166.01      194.26     29.35 o 
   9   3   2        0.43       26.74     19.42 o 
  10   3   2       36.91       20.88     38.74 o 
 -10   4   2      334.97      311.25     42.23 o 
  -9   4   2       20.43       38.54     21.65 o 
  -8   4   2      608.53      596.36     47.60 o 
  -7   4   2        5.05       35.44     29.32 o 
  -6   4   2       35.19       36.22     15.10 o 
  -5   4   2      868.86      910.63     38.10 o 
  -4   4   2     5609.98     5758.42    143.33 o 
  -3   4   2      682.61      672.06     25.62 o 
  -2   4   2    10896.24    10666.66    246.16 o 
  -1   4   2      238.68      214.61     11.45 o 
   0   4   2     6297.33     6169.83    102.20 o 
   1   4   2     2205.51     2368.17     51.65 o 
   2   4   2      121.85      129.35      8.77 o 
   3   4   2      409.72      357.77     16.60 o 
   4   4   2     1842.07     1902.19    103.30 o 
   5   4   2       13.80       21.27     10.68 o 
   6   4   2     1465.31     1249.23    135.68 o 
   7   4   2      226.43      251.15     47.86 o 
   8   4   2      821.29      772.79     53.64 o 
   9   4   2      106.17      115.95     28.01 o 
 -10   5   2      355.05      406.89     57.37 o 
  -9   5   2      200.94      186.91     43.49 o 
  -8   5   2      530.83      513.57     93.41 o 
  -7   5   2     1240.60     1324.82    207.10 o 
  -6   5   2     1352.11     1348.33    144.26 o 
  -5   5   2      703.02      754.99     41.71 o 
  -4   5   2     4480.74     4385.68    113.54 o 
  -3   5   2     1352.35     1341.45     75.74 o 
  -2   5   2      248.10      249.20     14.24 o 
  -1   5   2     1875.68     1802.54     44.55 o 
   0   5   2     6622.21     6557.60    120.39 o 
   1   5   2     2927.09     2882.40     57.26 o 
   2   5   2     5414.83     5440.99    114.81 o 
   3   5   2     1983.67     1894.32     54.53 o 
   4   5   2     6721.75     6938.94    213.03 o 
   5   5   2     1347.13     1341.33    133.25 o 
   6   5   2     1776.14     1976.22    114.32 o 
   7   5   2       84.71      101.81     25.22 o 
   8   5   2        2.95        0.00     15.77 o 
   9   5   2      119.03      131.41     29.15 o 
  -8   6   2       40.50       38.43     20.16 o 
  -7   6   2       13.53        9.85     16.98 o 
  -6   6   2     1340.64     1333.03     76.72 o 
  -5   6   2     1426.46     1308.04    142.12 o 
  -4   6   2      107.17       98.30     13.04 o 
  -3   6   2    15845.84    16147.93    457.85 o 
  -2   6   2      452.92      455.11     24.10 o 
  -1   6   2    12354.92    12493.87    253.07 o 
   0   6   2      982.77      939.23     34.26 o 
   1   6   2      300.94      285.45     16.97 o 
   2   6   2     1335.59     1244.76     30.36 o 
   3   6   2      187.33      182.83     12.27 o 
   4   6   2      651.59      671.14     99.77 o 
   5   6   2      286.99      303.92     31.82 o 
   6   6   2      883.96      864.04     52.50 o 
   7   6   2     1325.15     1464.52    234.19 o 
   8   6   2        8.92        0.00     22.88 o 
   9   6   2      655.90      673.52     63.05 o 
  -9   7   2      230.38      174.12     34.16 o 
  -8   7   2       48.32       76.34     24.60 o 
  -7   7   2     2084.35     2123.01    124.92 o 
  -6   7   2      975.88      942.89     56.29 o 
  -5   7   2     1492.41     1497.80    117.43 o 
  -4   7   2      592.41      542.90     28.66 o 
  -3   7   2      443.49      454.13     28.64 o 
  -2   7   2       98.09      103.25     11.70 o 
  -1   7   2      133.92      128.95     12.21 o 
   0   7   2     5442.20     5326.20    116.35 o 
   1   7   2     1147.05     1093.08     28.41 o 
   2   7   2      706.61      627.86     24.41 o 
   3   7   2     7415.60     7455.01    229.92 o 
   4   7   2     1780.53     1516.42     98.42 o 
   5   7   2     1084.09      991.09     68.01 o 
   6   7   2       13.99       18.66     15.74 o 
   7   7   2        0.95        2.15     19.85 o 
   8   7   2        0.53        0.00     24.48 o 
   9   7   2       51.91       56.28     47.53 o 
  -9   8   2       11.77       63.15     27.93 o 
  -8   8   2       99.40      104.49     28.68 o 
  -7   8   2       14.21       14.53     23.85 o 
  -6   8   2      514.09      561.38     47.69 o 
  -5   8   2      519.40      459.99     51.90 o 
  -4   8   2     2992.00     3118.88    115.08 o 
  -3   8   2     1012.22     1059.51     35.86 o 
  -2   8   2     4762.31     5018.14    121.90 o 
  -1   8   2     1750.92     1644.41     58.60 o 
   0   8   2     6594.03     6209.11    135.44 o 
   1   8   2      346.55      346.95     20.34 o 
   2   8   2     1798.41     1783.36     49.57 o 
   3   8   2      216.46      224.41     28.47 o 
   4   8   2     1715.25     1573.14     71.40 o 
   5   8   2       91.60       65.11     21.12 o 
   6   8   2     1911.18     1920.07    169.67 o 
   7   8   2        5.69       16.00     24.00 o 
   8   8   2      428.70      569.70    219.85 o 
  -8   9   2      706.10      622.21     58.83 o 
  -7   9   2      273.83      289.13     40.44 o 
  -6   9   2     1108.38     1095.68     98.25 o 
  -5   9   2        1.25        1.17     17.17 o 
  -4   9   2      232.04      234.69     39.54 o 
  -3   9   2        0.58        5.96      8.85 o 
  -2   9   2      110.67      112.69     14.41 o 
  -1   9   2      114.46      135.88     14.99 o 
   0   9   2     1955.69     1912.50     63.60 o 
   1   9   2      450.84      451.98     24.51 o 
   2   9   2     4856.41     4838.55    140.15 o 
   3   9   2     2112.04     2058.88    160.79 o 
   4   9   2     2625.80     2453.24     99.95 o 
   5   9   2       93.62      118.42     27.38 o 
   6   9   2      226.14      244.89     35.65 o 
   7   9   2       83.03      130.47     48.62 o 
   8   9   2       32.96       14.86     36.06 o 
  -8  10   2        9.15        8.46     24.66 o 
  -7  10   2       10.02       38.95     23.81 o 
  -6  10   2      106.32      169.84     33.42 o 
  -5  10   2       78.54      106.01     24.67 o 
  -4  10   2      383.47      401.08     55.77 o 
  -3  10   2     2266.73     2309.13     65.37 o 
  -2  10   2     1956.61     1889.30     71.57 o 
  -1  10   2     2032.19     1952.67     56.59 o 
   0  10   2      503.79      488.71     26.87 o 
   1  10   2      411.97      368.73     23.71 o 
   2  10   2      211.07      226.60     23.36 o 
   3  10   2        8.91       22.21     16.75 o 
   4  10   2       35.29       37.12     18.91 o 
   5  10   2      733.89      678.18     54.84 o 
   6  10   2       35.01       30.79     31.38 o 
   7  10   2     1040.37     1562.74   1737.02 o 
  -7  11   2      383.48      470.19    111.75 o 
  -6  11   2       43.03       26.59     25.07 o 
  -5  11   2     1447.35     1832.86     93.09 o 
  -4  11   2      416.79      452.43     50.81 o 
  -3  11   2      185.18      228.79     24.56 o 
  -2  11   2       35.90       15.68     11.75 o 
  -1  11   2     1215.33     1201.65     42.65 o 
   0  11   2     1164.53     1135.69     46.07 o 
   1  11   2     4086.27     3888.21     96.92 o 
   2  11   2      242.70      263.66     25.98 o 
   3  11   2     2051.77     1923.73    150.03 o 
   4  11   2       61.27      107.23     25.28 o 
   5  11   2      999.61      942.03    147.08 o 
   6  11   2        5.65       32.12     24.02 o 
  -6  12   2       36.62       46.23     39.37 o 
  -5  12   2      165.06      205.41     38.10 o 
  -4  12   2      368.16      424.02     49.23 o 
  -3  12   2        5.92        0.00     18.24 o 
  -2  12   2     1840.87     1860.10     59.02 o 
  -1  12   2      170.78      177.66     20.15 o 
   0  12   2      281.37      317.87     25.10 o 
   1  12   2      243.69      256.12     23.06 o 
   2  12   2       34.80       22.19     15.76 o 
   3  12   2        9.39       22.75     18.29 o 
   4  12   2       69.04       48.31     23.26 o 
   5  12   2      315.57      440.52     48.24 o 
   6  12   2      366.09      428.11     60.44 o 
  -5  13   2       94.08      126.33     33.63 o 
  -4  13   2      153.69      165.41     36.57 o 
  -3  13   2        2.02       17.67     18.68 o 
  -2  13   2       99.44       92.03     17.81 o 
  -1  13   2       25.28       44.27     15.49 o 
   0  13   2      560.58      629.97     36.00 o 
   1  13   2       95.93      111.83     20.43 o 
   2  13   2     2775.14     2932.31    204.70 o 
   3  13   2        1.90        5.53     37.52 o 
   4  13   2     1115.77     1051.09     73.67 o 
   5  13   2        3.64       41.47     31.46 o 
  -4  14   2      176.12      185.65     46.77 o 
  -3  14   2      658.86      815.64    182.81 o 
  -2  14   2      455.00      554.90     63.59 o 
  -1  14   2      311.97      383.01     29.95 o 
   0  14   2      147.10      154.22     24.37 o 
   1  14   2      560.69      588.11    116.84 o 
   2  14   2       11.51       40.54     23.46 o 
   3  14   2       14.85       51.00     36.34 o 
   0  15   2        7.81        8.09     30.87 o 
  -9   0   3        5.32        0.00     25.99 o 
  -7   0   3        1.30        0.00     11.03 o 
  -5   0   3     7072.80     7060.54    210.89 o 
  -3   0   3    44782.75    46447.54   1841.63 o 
  -1   0   3    12252.41    12785.81    513.30 o 
   1   0   3     9076.76     9604.29    219.12 o 
   3   0   3      775.82      820.86     30.96 o 
   5   0   3     7000.70     7101.02    297.61 o 
   7   0   3     7544.88     7714.00    335.72 o 
   9   0   3      367.65      374.16     59.22 o 
 -10   1   3      185.68      149.04     28.51 o 
  -9   1   3      698.69      711.23     97.07 o 
  -8   1   3      719.94      650.48     47.92 o 
  -7   1   3     1230.98     1226.01     64.64 o 
  -6   1   3     4606.98     4649.06    121.08 o 
  -5   1   3       48.21       26.62      7.92 o 
  -4   1   3      680.86      623.11     48.65 o 
  -3   1   3       61.62       43.35      6.88 o 
  -2   1   3     8894.70     9458.01    219.50 o 
  -1   1   3       60.70       63.95      4.96 o 
   0   1   3    12190.23    12877.21    226.57 o 
   1   1   3     1519.64     1489.67     26.95 o 
   2   1   3       81.61       85.26      5.27 o 
   3   1   3     8898.38     9178.69    212.23 o 
   4   1   3     1485.21     1383.57     34.37 o 
   5   1   3      184.03      231.42     20.28 o 
   6   1   3      694.45      735.02     40.68 o 
   7   1   3      123.15      151.51     24.65 o 
   8   1   3     1005.99     1036.29     57.45 o 
   9   1   3      401.20      457.04     46.04 o 
  10   1   3      347.90      395.99     48.23 o 
 -10   2   3      332.74      368.85     43.12 o 
  -9   2   3      192.02      191.03     31.60 o 
  -8   2   3       44.75       19.14     23.43 o 
  -7   2   3       55.72       44.52     16.27 o 
  -6   2   3     2787.19     2814.66     79.80 o 
  -5   2   3        0.63        3.01      8.00 o 
  -4   2   3    11105.32    11606.55    272.76 o 
  -3   2   3     1370.70     1459.18     42.62 o 
  -2   2   3     9897.86    10174.75    236.55 o 
  -1   2   3    14789.27    15707.04    371.69 o 
   0   2   3     9449.65     9902.78    159.54 o 
   1   2   3      344.19      353.88     10.68 o 
   2   2   3      465.99      378.67     26.54 o 
   3   2   3     2807.49     2747.45    153.31 o 
   4   2   3     8657.63     9087.53    214.40 o 
   5   2   3      100.40       92.33     12.12 o 
   6   2   3     2209.92     2088.13     79.21 o 
   7   2   3       42.90       55.93     17.70 o 
   8   2   3     1466.07     1498.14     70.75 o 
   9   2   3       16.24       26.23     20.82 o 
  10   2   3       90.09      141.85     34.60 o 
 -10   3   3      227.86      178.21     48.37 o 
  -9   3   3      437.74      443.90     45.00 o 
  -8   3   3     1083.93     1041.55     56.60 o 
  -7   3   3      567.28      625.78     96.82 o 
  -6   3   3     2070.02     2005.16    140.06 o 
  -5   3   3      745.05      787.65     60.46 o 
  -4   3   3      138.29      151.39     13.62 o 
  -3   3   3       16.16       19.71      6.25 o 
  -2   3   3      472.96      507.08     19.66 o 
  -1   3   3       78.10      102.87      7.54 o 
   0   3   3    22199.27    23241.12    370.01 o 
   1   3   3    53613.94    55678.37    967.37 o 
   2   3   3    19126.39    20007.19    394.80 o 
   3   3   3     2294.77     2030.49     70.72 o 
   4   3   3     3243.03     3093.28    102.96 o 
   5   3   3      206.19      188.41     21.59 o 
   6   3   3      118.25      121.91     26.88 o 
   7   3   3      249.68      231.60     28.43 o 
   8   3   3        6.31        3.93     16.51 o 
   9   3   3        0.74       33.71     21.83 o 
 -10   4   3       42.29       67.17     27.18 o 
  -9   4   3      129.68      150.57     43.57 o 
  -8   4   3       64.06       55.84     21.03 o 
  -7   4   3      761.32      692.82     61.95 o 
  -6   4   3      422.00      451.03     36.35 o 
  -5   4   3     3259.33     3255.57    208.89 o 
  -4   4   3      485.71      481.49     28.85 o 
  -3   4   3    15034.62    15791.50    366.80 o 
  -2   4   3     1961.88     1914.61     46.36 o 
  -1   4   3    12984.80    12545.66    250.44 o 
   0   4   3     4754.11     5166.65     87.09 o 
   1   4   3     4976.12     5347.64     90.36 o 
   2   4   3     1598.18     1725.25     41.71 o 
   3   4   3     5246.97     5123.65    158.27 o 
   4   4   3      509.77      491.43     32.29 o 
   5   4   3     3878.99     4055.89    151.50 o 
   6   4   3      493.72      457.37     36.54 o 
   7   4   3      826.60      825.04     48.96 o 
   8   4   3        5.77        9.27     17.73 o 
   9   4   3      141.75      199.61     32.59 o 
 -10   5   3        5.18        6.86     25.32 o 
  -9   5   3      202.31      252.44     50.14 o 
  -8   5   3       92.21      159.07     27.89 o 
  -7   5   3      993.83     1123.46     58.80 o 
  -6   5   3      694.42      715.75     91.69 o 
  -5   5   3     2525.38     2393.90     81.05 o 
  -4   5   3      269.06      297.87     19.78 o 
  -3   5   3      301.72      327.65     19.69 o 
  -2   5   3     2018.66     2017.59     49.90 o 
  -1   5   3    14878.37    15181.24    303.30 o 
   0   5   3     7891.23     7752.43    140.00 o 
   1   5   3    13294.46    13635.53    241.75 o 
   2   5   3     2908.17     2897.65     77.08 o 
   3   5   3     1914.28     1884.25     46.62 o 
   4   5   3      553.66      546.54     36.23 o 
   5   5   3     3028.10     2960.33    159.36 o 
   6   5   3      138.78      117.87     39.75 o 
   7   5   3       41.94       37.94     23.64 o 
   8   5   3      125.18      156.66     27.12 o 
   9   5   3      369.22      386.00     43.05 o 
  -9   6   3       22.95       17.91     21.37 o 
  -8   6   3       16.67       20.39     19.39 o 
  -7   6   3      229.25      264.34     33.91 o 
  -6   6   3     1472.80     1384.05     65.19 o 
  -5   6   3      268.26      263.85     36.42 o 
  -4   6   3     7180.53     6933.62    297.79 o 
  -3   6   3     1061.90     1071.72     38.39 o 
  -2   6   3    15764.08    15587.59    313.69 o 
  -1   6   3      453.88      489.44     19.84 o 
   0   6   3      578.33      561.08     28.32 o 
   1   6   3      569.82      544.87     15.46 o 
   2   6   3     5698.60     6143.70    130.42 o 
   3   6   3       71.96       79.55     12.12 o 
   4   6   3     1114.48     1172.71     43.28 o 
   5   6   3      513.49      513.48     40.03 o 
   6   6   3     2741.30     3070.69    166.22 o 
   7   6   3       89.87      104.32     27.09 o 
   8   6   3     1078.11     1029.16    116.34 o 
   9   6   3       31.81       35.67     42.65 o 
  -9   7   3       58.42       42.66     29.23 o 
  -8   7   3     1266.15     1444.48     76.61 o 
  -7   7   3      257.30      225.11     32.41 o 
  -6   7   3      929.18      985.91     55.27 o 
  -5   7   3     1377.69     1405.62     65.36 o 
  -4   7   3       40.56       51.88     12.22 o 
  -3   7   3       64.80       72.05     10.68 o 
  -2   7   3      653.15      606.47     48.23 o 
  -1   7   3     5818.41     5718.03    124.59 o 
   0   7   3     6167.50     6172.54    133.02 o 
   1   7   3     1610.04     1631.33     34.07 o 
   2   7   3     7587.72     7591.17    160.56 o 
   3   7   3       40.58       35.83     15.29 o 
   4   7   3      607.99      575.82     41.67 o 
   5   7   3      423.38      338.14     35.04 o 
   6   7   3       53.82       45.28     18.67 o 
   7   7   3       39.99       39.20     29.19 o 
   8   7   3      185.67      170.17     44.42 o 
  -9   8   3      100.17      141.17     30.79 o 
  -8   8   3      163.87      170.38     32.15 o 
  -7   8   3      882.08      923.57     94.51 o 
  -6   8   3     1389.93     1346.55     69.39 o 
  -5   8   3     3431.10     3461.16    126.62 o 
  -4   8   3      130.66      125.86     23.32 o 
  -3   8   3     1361.38     1262.34     44.19 o 
  -2   8   3      737.32      721.50     31.91 o 
  -1   8   3     6235.22     5805.45    128.38 o 
   0   8   3     1601.74     1556.85     58.53 o 
   1   8   3      842.08      792.61     29.09 o 
   2   8   3      329.84      324.73     19.98 o 
   3   8   3      760.61      807.53     46.88 o 
   4   8   3       74.76       56.66     18.43 o 
   5   8   3     3079.69     2968.45    168.45 o 
   6   8   3      213.12      235.08     33.89 o 
   7   8   3      413.88      418.33     59.98 o 
   8   8   3      104.04       13.54     32.55 o 
  -8   9   3      202.65      253.91     40.74 o 
  -7   9   3      414.39      409.66     45.73 o 
  -6   9   3       22.93       17.32     20.10 o 
  -5   9   3     1410.20     1547.20     83.82 o 
  -4   9   3        4.53        0.00     19.89 o 
  -3   9   3      106.90      107.80     14.76 o 
  -2   9   3      503.46      492.10     40.65 o 
  -1   9   3     1395.84     1275.78     41.16 o 
   0   9   3      477.42      476.23     25.26 o 
   1   9   3     3193.73     3225.50     80.01 o 
   2   9   3     1524.13     1392.73     51.16 o 
   3   9   3     1946.10     1894.74     81.51 o 
   4   9   3      249.26      280.03     47.78 o 
   5   9   3      400.48      333.43     38.30 o 
   6   9   3      188.61      180.57     31.66 o 
   7   9   3        5.66       23.81     28.18 o 
   8   9   3       14.71      110.53    151.67 o 
  -8  10   3       10.88       13.49     26.66 o 
  -7  10   3        1.79       29.90     23.40 o 
  -6  10   3      641.17      730.89     72.55 o 
  -5  10   3      734.18      786.03     57.40 o 
  -4  10   3     1155.78     1162.10     63.04 o 
  -3  10   3     1002.11      982.63     54.10 o 
  -2  10   3     3826.64     3714.19    105.68 o 
  -1  10   3      721.49      690.16     31.69 o 
   0  10   3      807.06      771.18     32.58 o 
   1  10   3      171.96      210.59     41.91 o 
   2  10   3      139.15      158.37     19.86 o 
   3  10   3       56.46       68.41     19.66 o 
   4  10   3     1715.53     1667.50    110.03 o 
   5  10   3      173.87      156.33     30.20 o 
   6  10   3     1321.16     1461.30     77.35 o 
   7  10   3      184.88      235.87     57.62 o 
  -7  11   3      185.08      232.19     42.84 o 
  -6  11   3      663.67      752.38     62.65 o 
  -5  11   3       99.32      102.53     28.23 o 
  -4  11   3      599.49      569.97     54.00 o 
  -3  11   3       22.29       24.08     13.45 o 
  -2  11   3     1405.66     1421.49     65.08 o 
  -1  11   3      215.52      238.75     23.94 o 
   0  11   3     3025.58     3077.81     81.10 o 
   1  11   3        0.83        0.00     10.45 o 
   2  11   3     1989.10     2001.22     97.75 o 
   3  11   3        7.92       11.11     17.60 o 
   4  11   3      572.95      585.88     52.31 o 
   5  11   3      108.98      107.62     26.62 o 
   6  11   3      102.53       81.02     25.10 o 
  -6  12   3      108.80      121.21     32.37 o 
  -5  12   3      459.56      582.46     56.80 o 
  -4  12   3       43.43       73.64     40.00 o 
  -3  12   3     2455.49     2619.35     89.38 o 
  -2  12   3      213.92      202.44     24.57 o 
  -1  12   3      335.41      396.32     28.17 o 
   0  12   3      604.42      559.19     37.21 o 
   1  12   3        4.33        0.00     41.81 o 
   2  12   3        2.85        0.00     17.07 o 
   3  12   3      141.99      189.83     32.77 o 
   4  12   3      337.38      357.67     73.65 o 
   5  12   3      558.54      588.12     55.55 o 
  -5  13   3       53.15       76.29     29.24 o 
  -4  13   3        0.04       18.13     25.03 o 
  -3  13   3       67.83       69.42     19.76 o 
  -2  13   3        2.49       10.37     13.95 o 
  -1  13   3      282.82      332.01     31.09 o 
   0  13   3       38.53       55.29     21.91 o 
   1  13   3     2360.50     2278.40    110.15 o 
   2  13   3        8.08        0.00     17.93 o 
   3  13   3      906.22      867.63     66.55 o 
   4  13   3       48.78       57.50     25.65 o 
  -3  14   3      364.29      462.73     42.16 o 
  -2  14   3      657.32      785.54     65.98 o 
  -1  14   3      104.45      127.26     23.73 o 
   0  14   3      726.22      806.01    102.42 o 
   1  14   3       26.97       54.83     23.13 o 
   2  14   3       26.03       44.40     23.98 o 
   3  14   3       59.07       29.66     24.01 o 
 -10   0   4       32.66       15.14     26.08 o 
  -8   0   4      475.02      425.81     54.17 o 
  -6   0   4     6683.96     6988.45    310.06 o 
  -4   0   4    21914.90    21835.55    880.14 o 
  -2   0   4     7216.70     7647.71    316.46 o 
   0   0   4     5438.93     5845.32    136.69 o 
   2   0   4     3445.50     3562.16     87.26 o 
   4   0   4    14780.72    15837.10    444.31 o 
   6   0   4     5253.43     5343.68    237.47 o 
   8   0   4     1054.26     1027.60     81.26 o 
  10   0   4       27.75        0.00     33.82 o 
 -10   1   4      386.78      351.96     58.97 o 
  -9   1   4      301.07      313.52     37.79 o 
  -8   1   4     1460.08     1228.71     62.09 o 
  -7   1   4     1801.31     1682.32     49.44 o 
  -6   1   4      887.54      916.48     36.90 o 
  -5   1   4     4751.62     5093.70    129.56 o 
  -4   1   4      743.82      911.29     42.57 o 
  -3   1   4     5693.02     5414.27    131.99 o 
  -2   1   4      723.02      654.50     28.63 o 
  -1   1   4     3329.25     3341.70     63.53 o 
   0   1   4     3450.94     3577.37     67.03 o 
   1   1   4       53.15       49.97      4.73 o 
   2   1   4     9635.43     9716.54    173.16 o 
   3   1   4      678.96      646.91     18.62 o 
   4   1   4       14.20       20.88      6.19 o 
   5   1   4     1179.56     1126.94     65.39 o 
   6   1   4        0.33       10.30     12.39 o 
   7   1   4      635.05      711.54     46.68 o 
   8   1   4     1536.92     1694.84     83.45 o 
   9   1   4      470.41      479.83     47.10 o 
 -10   2   4        1.64        9.81     20.90 o 
  -9   2   4      176.51      160.56     29.71 o 
  -8   2   4        1.34        4.74     13.40 o 
  -7   2   4     1499.23     1501.90     76.93 o 
  -6   2   4       61.64       61.11     14.27 o 
  -5   2   4     5228.07     5272.12    133.91 o 
  -4   2   4     1337.60     1479.26     64.35 o 
  -3   2   4     7808.68     7945.63    189.32 o 
  -2   2   4     2177.69     2181.81     57.67 o 
  -1   2   4    11146.77    11187.83    198.29 o 
   0   2   4     4513.44     4825.24     89.54 o 
   1   2   4      106.85       93.09      7.03 o 
   2   2   4        7.43       20.85      4.24 o 
   3   2   4    12518.85    13096.02    300.32 o 
   4   2   4     1269.57     1284.32     40.51 o 
   5   2   4     6616.17     6202.74    413.51 o 
   6   2   4      329.31      348.98     30.86 o 
   7   2   4     1015.45     1051.82     53.74 o 
   8   2   4       60.47       50.83     20.61 o 
   9   2   4      693.03      667.70     56.78 o 
 -10   3   4      223.22      267.10     37.60 o 
  -9   3   4      975.52      906.76    126.43 o 
  -8   3   4     1068.88     1100.29     59.16 o 
  -7   3   4     1286.09     1198.69     85.09 o 
  -6   3   4       79.96       97.24     14.58 o 
  -5   3   4        2.40        0.00      7.08 o 
  -4   3   4     1058.62     1211.44     40.67 o 
  -3   3   4     1685.77     1780.46     51.51 o 
  -2   3   4     1843.79     1828.16     43.84 o 
  -1   3   4    10792.44    10978.18    195.60 o 
   0   3   4     7299.11     7416.83    122.08 o 
   1   3   4    17646.35    17684.86    312.42 o 
   2   3   4     7778.14     8176.97    166.51 o 
   3   3   4     2008.42     1897.02     55.30 o 
   4   3   4       12.80       12.62      9.32 o 
   5   3   4       64.39       76.92     12.08 o 
   6   3   4       50.25       46.47     16.07 o 
   7   3   4      470.39      450.31     37.65 o 
   8   3   4       32.11       55.54     20.29 o 
   9   3   4      476.69      536.79     61.83 o 
 -10   4   4       46.00       67.94     28.44 o 
  -9   4   4        0.17        0.00     25.91 o 
  -8   4   4      118.71      146.30     39.70 o 
  -7   4   4        4.63        3.11     17.92 o 
  -6   4   4     1586.83     1709.87     57.32 o 
  -5   4   4     1043.39      966.00     60.18 o 
  -4   4   4     7700.96     7930.50    193.42 o 
  -3   4   4        6.35        4.59      5.60 o 
  -2   4   4    11361.85    11629.39    234.70 o 
  -1   4   4       85.85       82.72      8.64 o 
   0   4   4     1262.92     1238.57     26.70 o 
   1   4   4     1643.95     1699.82     36.93 o 
   2   4   4     4181.92     4137.43     89.48 o 
   3   4   4     2516.99     2348.84     66.56 o 
   4   4   4     8863.66     9344.23    277.04 o 
   5   4   4      413.49      416.91     32.41 o 
   6   4   4     2205.24     2188.18     68.67 o 
   7   4   4      190.60      216.87     27.21 o 
   8   4   4      259.18      302.92     34.71 o 
   9   4   4       19.64       42.31     32.39 o 
 -10   5   4       74.53      131.23     33.52 o 
  -9   5   4      217.11      211.20     33.53 o 
  -8   5   4      655.66      730.02     92.07 o 
  -7   5   4      194.93      198.18     28.42 o 
  -6   5   4     1822.24     1685.66     72.81 o 
  -5   5   4        3.33        0.26      8.28 o 
  -4   5   4        0.52        0.00      9.98 o 
  -3   5   4     1864.14     1839.01    115.69 o 
  -2   5   4    13641.09    14269.62    287.19 o 
  -1   5   4     3885.89     3899.64    102.55 o 
   0   5   4     7637.91     7840.73    130.77 o 
   1   5   4    13633.24    14184.10    230.58 o 
   2   5   4     5172.11     5422.96    147.92 o 
   3   5   4      955.60      897.08     34.08 o 
   4   5   4     4491.07     4517.92    119.23 o 
   5   5   4       12.27       26.29     14.50 o 
   6   5   4       37.64       45.52     17.81 o 
   7   5   4      258.64      265.86     38.69 o 
   8   5   4      450.68      437.34     63.85 o 
   9   5   4       80.25      106.66     42.40 o 
  -9   6   4        0.70        0.00     23.85 o 
  -8   6   4      105.13      104.06     35.96 o 
  -7   6   4      596.34      513.82     43.95 o 
  -6   6   4      427.88      442.03     47.74 o 
  -5   6   4     3801.24     3837.67    106.04 o 
  -4   6   4      172.56      205.54     18.91 o 
  -3   6   4     8672.70     8503.96    207.45 o 
  -2   6   4     1214.78     1206.72     35.53 o 
  -1   6   4     1866.92     1862.22     47.91 o 
   0   6   4        0.14       10.26      4.64 o 
   1   6   4      418.15      410.42     13.86 o 
   2   6   4     6329.25     6757.25    143.49 o 
   3   6   4     1838.34     1854.17    111.99 o 
   4   6   4       88.48       82.33     16.32 o 
   5   6   4     5739.13     5542.32    211.59 o 
   6   6   4      185.11      201.92     23.69 o 
   7   6   4     1553.16     1482.08     73.68 o 
   8   6   4       13.71       45.42     30.87 o 
   9   6   4        2.80        0.00     39.96 o 
  -9   7   4      984.29      995.70     70.04 o 
  -8   7   4       69.48       86.59     42.27 o 
  -7   7   4      670.35      737.73     53.62 o 
  -6   7   4      539.95      532.58     44.11 o 
  -5   7   4       12.51       24.70     11.20 o 
  -4   7   4       49.21       46.27     12.18 o 
  -3   7   4      501.17      525.26     31.62 o 
  -2   7   4      984.63      957.37     32.06 o 
  -1   7   4     3108.78     3154.18     79.79 o 
   0   7   4     1786.28     1751.78     72.21 o 
   1   7   4     6152.86     5993.16    155.83 o 
   2   7   4       68.77       79.48      9.09 o 
   3   7   4     1857.19     1729.16     72.69 o 
   4   7   4      525.61      540.85     93.29 o 
   5   7   4       21.81       27.52     16.73 o 
   6   7   4       22.84       33.66     17.16 o 
   7   7   4       63.85       78.56     28.18 o 
   8   7   4      355.13      390.40     62.16 o 
  -9   8   4        3.53        0.00     52.45 o 
  -8   8   4      127.07      144.56     29.66 o 
  -7   8   4      295.64      298.15     37.93 o 
  -6   8   4     2706.40     2727.21    109.56 o 
  -5   8   4      279.92      314.05     34.15 o 
  -4   8   4     1358.04     1254.54     65.53 o 
  -3   8   4       47.34       49.48     11.30 o 
  -2   8   4     6442.56     6272.87    138.72 o 
  -1   8   4      482.47      458.22     23.45 o 
   0   8   4      164.62      141.08     13.94 o 
   1   8   4      383.78      374.50     28.38 o 
   2   8   4     1893.29     1854.88     60.64 o 
   3   8   4      253.22      237.20     29.53 o 
   4   8   4     5225.29     4803.75    171.35 o 
   5   8   4      679.45      655.83     56.15 o 
   6   8   4      945.12     1009.18     91.44 o 
   7   8   4      405.66      405.06     46.08 o 
   8   8   4      401.42      401.75     69.73 o 
  -8   9   4      424.48      601.99     71.88 o 
  -7   9   4      210.36      323.32     42.77 o 
  -6   9   4      293.35      328.08     38.18 o 
  -5   9   4       21.85       25.18     17.62 o 
  -4   9   4       37.31       31.19     13.18 o 
  -3   9   4      255.41      279.38     21.85 o 
  -2   9   4     1059.17      987.58     40.42 o 
  -1   9   4      302.76      331.35     22.00 o 
   0   9   4     3634.30     3382.38     83.03 o 
   1   9   4     1425.26     1306.23     48.19 o 
   2   9   4     1542.18     1553.69     54.94 o 
   3   9   4        0.73       10.94     14.91 o 
   4   9   4      255.73      246.30     34.95 o 
   5   9   4        7.68        2.82     16.99 o 
   6   9   4        0.79        4.55     18.21 o 
   7   9   4        5.51       28.56     23.97 o 
  -8  10   4       39.84       78.29     31.63 o 
  -7  10   4      145.91      133.48     31.12 o 
  -6  10   4      162.34      131.27     37.26 o 
  -5  10   4     2493.67     2440.62    103.15 o 
  -4  10   4     1181.72     1213.09     64.27 o 
  -3  10   4     1886.89     1843.50     56.17 o 
  -2  10   4      427.89      447.84     27.31 o 
  -1  10   4      183.38      200.64     18.30 o 
   0  10   4       84.57       78.33     14.92 o 
   1  10   4      349.32      386.58     29.71 o 
   2  10   4        7.44       16.12     15.66 o 
   3  10   4     1011.32     1021.71     77.98 o 
   4  10   4      296.20      284.55     36.97 o 
   5  10   4     1936.58     1794.49     87.25 o 
   6  10   4      467.43      594.08     55.20 o 
   7  10   4      336.90      349.88     46.45 o 
  -7  11   4      607.17      748.03     66.19 o 
  -6  11   4      141.92      140.69     32.39 o 
  -5  11   4      476.84      544.44     51.51 o 
  -4  11   4        1.92        0.00     18.65 o 
  -3  11   4     1050.63     1026.92     46.24 o 
  -2  11   4      416.95      447.85     35.82 o 
  -1  11   4     2984.87     2869.83     77.53 o 
   0  11   4        2.26        7.52     10.71 o 
   1  11   4     1769.72     1678.00     81.29 o 
   2  11   4       69.62       73.82     23.56 o 
   3  11   4     1053.97      909.95    102.29 o 
   4  11   4       34.49       58.52     21.83 o 
   5  11   4       67.16       47.57     22.05 o 
   6  11   4       70.23       76.60     30.65 o 
  -6  12   4      294.86      438.09     54.15 o 
  -5  12   4       40.82       51.20     24.58 o 
  -4  12   4      916.68     1114.09    110.28 o 
  -3  12   4      152.07      125.59     25.25 o 
  -2  12   4      674.71      779.36     38.98 o 
  -1  12   4      325.35      333.84     30.64 o 
   0  12   4       86.65       84.48     19.11 o 
   1  12   4       22.69       17.90     18.41 o 
   2  12   4      344.01      374.97     41.44 o 
   3  12   4      664.63      636.77     74.11 o 
   4  12   4      494.58      578.33     90.01 o 
   5  12   4       28.25       28.52     24.62 o 
  -5  13   4        6.99       42.96     31.63 o 
  -4  13   4       51.87       48.60     25.73 o 
  -3  13   4       51.94       25.33     23.43 o 
  -2  13   4      259.06      334.36     44.56 o 
  -1  13   4        9.85       19.66     16.95 o 
   0  13   4     1118.85     1180.94     54.80 o 
   1  13   4        0.45        0.00     18.93 o 
   2  13   4     1792.65     1622.83    123.91 o 
   3  13   4       42.76       61.62     25.32 o 
   4  13   4        9.87       17.56     20.89 o 
  -3  14   4      351.82      438.59     52.25 o 
  -2  14   4       41.33       39.88     28.97 o 
  -1  14   4     1298.25     1287.75     60.24 o 
   0  14   4       42.82       77.59     31.88 o 
   1  14   4      172.21      227.84     84.88 o 
   2  14   4       49.13       27.07     24.33 o 
  -9   0   5      154.47       98.00     33.98 o 
  -7   0   5     2025.03     1985.49     78.77 o 
  -5   0   5    14685.62    14893.34    613.23 o 
  -3   0   5    20483.33    21871.89    880.98 o 
  -1   0   5      971.92     1000.01     38.84 o 
   1   0   5     2616.02     2444.18     80.64 o 
   3   0   5    16748.07    16867.61    470.37 o 
   5   0   5     8335.49     8407.06    346.49 o 
   7   0   5      426.35      348.09     47.44 o 
   9   0   5        6.51        0.00     28.68 o 
 -10   1   5      302.45      283.79     48.07 o 
  -9   1   5      435.40      486.43     46.24 o 
  -8   1   5     1494.73     1319.62     55.55 o 
  -7   1   5      502.52      462.82     28.78 o 
  -6   1   5      196.89      212.43     19.16 o 
  -5   1   5        5.70       14.66      7.99 o 
  -4   1   5     2591.47     2415.44     67.45 o 
  -3   1   5     2899.97     2696.42     89.81 o 
  -2   1   5     8500.33     8961.64    268.76 o 
  -1   1   5     6450.94     6396.48    117.35 o 
   0   1   5     3149.94     3098.73     59.95 o 
   1   1   5     6529.29     6735.45    111.00 o 
   2   1   5     6495.03     6832.43    113.77 o 
   3   1   5       32.82       42.79      5.68 o 
   4   1   5        8.89        6.71      6.53 o 
   5   1   5      135.63      117.96     16.91 o 
   6   1   5      235.60      240.44     31.08 o 
   7   1   5      267.06      315.23     33.58 o 
   8   1   5      949.01      902.85     56.06 o 
   9   1   5      340.81      372.81     41.46 o 
 -10   2   5        0.91       23.45     21.23 o 
  -9   2   5      200.69      104.42     51.27 o 
  -8   2   5     1235.04     1111.76     58.48 o 
  -7   2   5      149.23      131.00     18.17 o 
  -6   2   5     2359.86     2423.80    121.77 o 
  -5   2   5        5.01       15.48      8.30 o 
  -4   2   5     5312.51     5228.46    131.46 o 
  -3   2   5      742.29      804.02     45.15 o 
  -2   2   5     6496.82     6624.96    158.52 o 
  -1   2   5     4557.16     4787.94     81.44 o 
   0   2   5      415.94      422.30     13.64 o 
   1   2   5        3.26        6.49      2.82 o 
   2   2   5     6013.75     5959.37    100.35 o 
   3   2   5       89.69      111.82      6.70 o 
   4   2   5     8125.74     8210.38    194.92 o 
   5   2   5       51.04       68.21     11.66 o 
   6   2   5     1700.92     1544.04     63.88 o 
   7   2   5        0.12        0.00     12.31 o 
   8   2   5      321.03      304.04     35.21 o 
   9   2   5       75.71       78.73     25.60 o 
 -10   3   5      341.43      341.85     52.57 o 
  -9   3   5      338.62      368.51     59.64 o 
  -8   3   5      478.52      489.28     64.01 o 
  -7   3   5       45.75       40.56     17.83 o 
  -6   3   5       56.69       47.41     13.08 o 
  -5   3   5      132.89      132.80     14.73 o 
  -4   3   5     1323.07     1426.12     46.14 o 
  -3   3   5     4688.89     5005.11    125.22 o 
  -2   3   5    16132.78    17139.84    339.83 o 
  -1   3   5    10220.71    10556.66    172.61 o 
   0   3   5    21549.55    22110.32    353.65 o 
   1   3   5     9708.99    10071.55    181.91 o 
   2   3   5     8386.13     8735.04    159.74 o 
   3   3   5     1108.88     1165.70     32.51 o 
   4   3   5      178.41      194.84     13.85 o 
   5   3   5        0.24        7.90      8.51 o 
   6   3   5      562.25      554.56     37.49 o 
   7   3   5       92.07      133.89     23.71 o 
   8   3   5      754.09      768.12     52.42 o 
   9   3   5      537.34      760.27     82.27 o 
 -10   4   5       21.28        0.51     23.78 o 
  -9   4   5       79.94       33.95     22.03 o 
  -8   4   5      100.79      111.89     29.74 o 
  -7   4   5     1465.28     1390.21     66.14 o 
  -6   4   5      684.75      690.79     34.29 o 
  -5   4   5     5642.48     5697.98    165.45 o 
  -4   4   5       52.35       67.40     11.11 o 
  -3   4   5     2634.89     2447.88     68.80 o 
  -2   4   5       83.42       87.50      8.89 o 
  -1   4   5       62.99       52.23      6.13 o 
   0   4   5     1099.86     1076.47     23.41 o 
   1   4   5    10866.53    11124.87    201.02 o 
   2   4   5     1993.69     2133.64     45.98 o 
   3   4   5     4886.51     5009.70    127.49 o 
   4   4   5      620.91      626.07     39.57 o 
   5   4   5     3118.34     3096.68     75.70 o 
   6   4   5      224.56      203.91     28.83 o 
   7   4   5      141.62      168.18     25.39 o 
   8   4   5       58.61       30.79     28.26 o 
   9   4   5       24.74        7.57     27.25 o 
 -10   5   5      114.34      241.59     49.63 o 
  -9   5   5      518.47      535.86     51.06 o 
  -8   5   5      101.81      117.31     24.55 o 
  -7   5   5      280.72      317.45     35.59 o 
  -6   5   5       21.01       38.74     12.37 o 
  -5   5   5      663.53      691.08     40.30 o 
  -4   5   5      688.65      667.98     47.48 o 
  -3   5   5     5857.12     5989.94    180.48 o 
  -2   5   5     1264.15     1117.27     32.64 o 
  -1   5   5     7269.98     7202.89    133.53 o 
   0   5   5     1227.08     1147.03     25.51 o 
   1   5   5     6196.29     6158.50    116.08 o 
   2   5   5     6566.47     6806.12    128.20 o 
   3   5   5     4600.44     4835.95    125.06 o 
   4   5   5      105.07       92.64     13.91 o 
   5   5   5       14.23       14.84     11.83 o 
   6   5   5      560.33      565.08     35.15 o 
   7   5   5     1345.48     1330.94     95.31 o 
   8   5   5      435.34      445.58     63.76 o 
   9   5   5      393.38      349.52     65.53 o 
  -9   6   5        2.40        0.00     19.05 o 
  -8   6   5      100.86      120.69     62.96 o 
  -7   6   5      282.72      290.84     34.32 o 
  -6   6   5     2316.73     2268.71     91.13 o 
  -5   6   5      542.09      532.71     30.52 o 
  -4   6   5     6190.28     6094.19    192.78 o 
  -3   6   5       50.74       68.23     10.18 o 
  -2   6   5      996.89      906.08     32.62 o 
  -1   6   5       46.05       57.97      8.56 o 
   0   6   5      268.78      271.14     14.37 o 
   1   6   5     2342.83     2361.17     45.87 o 
   2   6   5     6812.81     6929.89    131.26 o 
   3   6   5      388.60      392.46     27.75 o 
   4   6   5     5393.74     5631.64    187.62 o 
   5   6   5      115.89      154.49     19.73 o 
   6   6   5     2045.41     2058.21     72.30 o 
   7   6   5       96.37      138.01     28.98 o 
   8   6   5        0.37        0.00     26.33 o 
  -9   7   5       68.77       95.53     29.88 o 
  -8   7   5      420.01      417.22     44.42 o 
  -7   7   5      392.20      345.01     38.57 o 
  -6   7   5       37.11        8.15     14.83 o 
  -5   7   5      777.95      726.98     36.38 o 
  -4   7   5       88.59       91.59     24.23 o 
  -3   7   5      251.61      264.35     20.70 o 
  -2   7   5     4062.65     3998.27     93.00 o 
  -1   7   5     1744.88     1774.13     48.15 o 
   0   7   5     9663.19     9440.33    196.50 o 
   1   7   5     1825.52     1830.76     38.43 o 
   2   7   5     1654.87     1668.03     51.10 o 
   3   7   5      792.70      831.40     30.54 o 
   4   7   5       14.43       19.61     14.58 o 
   5   7   5      387.29      444.49     40.73 o 
   6   7   5      266.34      249.06     33.80 o 
   7   7   5      486.49      500.17     66.87 o 
   8   7   5      304.52      398.22     64.60 o 
  -9   8   5      118.78      186.43     63.72 o 
  -8   8   5        7.35       21.33     21.78 o 
  -7   8   5      296.30      375.10    104.56 o 
  -6   8   5       47.88       26.28     17.83 o 
  -5   8   5     1785.33     1806.45     78.53 o 
  -4   8   5      389.90      390.76     28.17 o 
  -3   8   5     3362.18     3150.56     79.24 o 
  -2   8   5       93.10      113.77     13.91 o 
  -1   8   5      424.95      381.48     21.71 o 
   0   8   5       75.10       75.12     11.41 o 
   1   8   5     5178.93     5305.55    129.24 o 
   2   8   5     2608.86     2472.43     95.84 o 
   3   8   5     2544.82     2553.21     99.73 o 
   4   8   5      119.99      117.02     26.16 o 
   5   8   5     1000.89     1087.22     72.47 o 
   6   8   5      268.30      260.94     34.31 o 
   7   8   5      618.46      595.75     53.65 o 
   8   8   5       91.53      108.85     49.63 o 
  -8   9   5      208.69      217.78     38.63 o 
  -7   9   5      548.10      496.48     48.39 o 
  -6   9   5       30.42       33.74     18.50 o 
  -5   9   5      239.78      239.00     30.70 o 
  -4   9   5       11.83       21.97     11.95 o 
  -3   9   5      915.88      883.48     44.35 o 
  -2   9   5      547.27      469.51     26.14 o 
  -1   9   5     4051.76     3882.75     93.74 o 
   0   9   5     1634.63     1608.82     48.14 o 
   1   9   5     2092.36     1939.32     65.28 o 
   2   9   5        6.36       19.14     15.05 o 
   3   9   5     3216.35     2888.59    111.53 o 
   4   9   5      169.42      141.35     44.25 o 
   5   9   5      128.73      142.78     28.98 o 
   6   9   5       22.84       46.85     22.65 o 
   7   9   5      359.67      312.50     41.62 o 
  -7  10   5       43.04       59.38     24.78 o 
  -6  10   5     1422.89     1464.73     93.75 o 
  -5  10   5      836.28      937.70     58.86 o 
  -4  10   5     2038.81     2219.75     75.26 o 
  -3  10   5      123.17      139.58     17.34 o 
  -2  10   5      167.20      175.35     17.92 o 
  -1  10   5      271.04      283.67     21.85 o 
   0  10   5      661.15      545.62     34.91 o 
   1  10   5       10.31        0.00     10.91 o 
   2  10   5     1438.78     1271.11     65.77 o 
   3  10   5      390.41      410.35     85.26 o 
   4  10   5      803.08      711.50     55.49 o 
   5  10   5      244.93      273.03     58.76 o 
   6  10   5      590.82      597.51     54.69 o 
   7  10   5       78.28      152.09     49.80 o 
  -7  11   5      105.87      148.03     35.39 o 
  -6  11   5       10.45       12.11     21.36 o 
  -5  11   5       82.72       90.93     26.53 o 
  -4  11   5      701.61      660.58     51.74 o 
  -3  11   5      605.11      587.29     33.19 o 
  -2  11   5     2512.74     2475.13    102.15 o 
  -1  11   5       15.79       17.29     13.54 o 
   0  11   5     1226.94     1227.27     51.79 o 
   1  11   5       75.90       91.71     23.04 o 
   2  11   5     1788.71     1693.21     80.86 o 
   3  11   5        5.08       13.81     21.29 o 
   4  11   5      158.16      129.99     28.96 o 
   5  11   5        5.03       13.24     20.07 o 
   6  11   5      204.39      262.03     43.93 o 
  -6  12   5       16.60       36.29     27.59 o 
  -5  12   5      868.49      970.82    107.08 o 
  -4  12   5      226.72      248.74     54.76 o 
  -3  12   5      302.22      277.07     28.94 o 
  -2  12   5      289.16      285.89     47.35 o 
  -1  12   5      353.09      299.40     30.03 o 
   0  12   5       12.48        9.87     16.07 o 
   1  12   5       99.37       75.79     25.95 o 
   2  12   5      366.00      375.23     42.52 o 
   3  12   5      829.12      931.71     66.39 o 
   4  12   5       15.64       11.75     35.96 o 
   5  12   5      973.85      919.27     92.28 o 
  -5  13   5        0.09        0.00     32.64 o 
  -4  13   5       16.15       29.02     34.49 o 
  -3  13   5      343.50      396.47     40.71 o 
  -2  13   5       57.03       95.93     20.26 o 
  -1  13   5     2007.09     2000.52     93.88 o 
   0  13   5       70.85       64.90     34.70 o 
   1  13   5     1951.12     1901.87     90.64 o 
   2  13   5       27.12       18.93     21.32 o 
   3  13   5       13.53       14.72     21.07 o 
   4  13   5        0.33       14.48     20.20 o 
  -3  14   5      203.46      221.27     43.62 o 
  -2  14   5      514.09      541.80     52.33 o 
  -1  14   5      105.11      136.38     24.61 o 
   0  14   5       27.65       55.97     23.11 o 
   1  14   5       38.82       24.99     24.07 o 
   2  14   5      774.25      857.65    120.08 o 
 -10   0   6        0.28       16.57     29.36 o 
  -8   0   6     2749.13     2558.34    105.19 o 
  -6   0   6     7822.25     7063.09    311.07 o 
  -4   0   6     5118.06     5050.70    225.36 o 
  -2   0   6       66.16       53.08     15.31 o 
   0   0   6     1674.57     1638.63     54.03 o 
   2   0   6    17324.84    17588.61    400.72 o 
   4   0   6     6934.08     6747.79    197.35 o 
   6   0   6      588.27      577.73     54.76 o 
   8   0   6       92.66       89.17     32.05 o 
 -10   1   6      218.13      189.46     32.20 o 
  -9   1   6      462.66      433.16     56.36 o 
  -8   1   6        5.35        1.77     12.23 o 
  -7   1   6      554.26      560.83     32.25 o 
  -6   1   6      173.60      186.80     18.73 o 
  -5   1   6      977.82      970.85     71.28 o 
  -4   1   6     1477.99     1474.48     47.63 o 
  -3   1   6     6136.94     6296.08    192.35 o 
  -2   1   6    10446.07    10807.86    315.86 o 
  -1   1   6     3105.70     3061.60     60.90 o 
   0   1   6     6956.32     6808.11    125.17 o 
   1   1   6     8288.57     8428.07    138.63 o 
   2   1   6     2043.07     2104.94     39.87 o 
   3   1   6      879.44      906.21     21.51 o 
   4   1   6      559.60      559.76     21.31 o 
   5   1   6     3307.70     3330.74    108.61 o 
   6   1   6      758.68      765.81     72.05 o 
   7   1   6      297.10      254.68     29.42 o 
   8   1   6      652.75      738.82     98.08 o 
   9   1   6      119.87      115.16     38.02 o 
 -10   2   6       26.10       47.44     22.53 o 
  -9   2   6      329.03      368.62     40.02 o 
  -8   2   6       21.53        9.38     15.31 o 
  -7   2   6     2329.94     2395.28     75.20 o 
  -6   2   6      137.81      116.90     15.75 o 
  -5   2   6     6817.39     6944.62    173.32 o 
  -4   2   6     2154.35     2306.77     94.05 o 
  -3   2   6    10548.73    10867.02    310.63 o 
  -2   2   6     2469.06     2509.35     66.60 o 
  -1   2   6     5575.85     5818.33     98.33 o 
   0   2   6       14.31       13.97      4.33 o 
   1   2   6     9367.60     9312.71    169.36 o 
   2   2   6      146.52      160.60     10.53 o 
   3   2   6     5715.77     5704.73     98.38 o 
   4   2   6     1186.40     1118.98     56.94 o 
   5   2   6     2554.28     2578.08     88.72 o 
   6   2   6      196.58      223.41     26.08 o 
   7   2   6      578.29      631.67     43.93 o 
   8   2   6        2.37        0.00     25.32 o 
   9   2   6      110.69      149.90     40.80 o 
 -10   3   6      242.70      228.20     39.37 o 
  -9   3   6       95.85      112.09     26.01 o 
  -8   3   6       22.98       30.42     17.60 o 
  -7   3   6       88.98      103.96     17.42 o 
  -6   3   6        0.79        0.00     10.08 o 
  -5   3   6     2262.83     2294.24     69.00 o 
  -4   3   6      246.86      248.35     18.61 o 
  -3   3   6     4709.76     4340.93    167.95 o 
  -2   3   6     7788.67     7660.86    158.06 o 
  -1   3   6    20478.00    21327.03    342.57 o 
   0   3   6     6743.66     6811.86    126.62 o 
   1   3   6     2774.77     2749.56     49.96 o 
   2   3   6      108.55      113.44      6.84 o 
   3   3   6        3.65       10.70      4.85 o 
   4   3   6      471.12      502.07     33.77 o 
   5   3   6      931.15      881.77     30.82 o 
   6   3   6      163.26      150.40     22.84 o 
   7   3   6     1041.20      933.64     74.45 o 
   8   3   6      943.85      919.26     82.77 o 
   9   3   6      509.39      627.03     76.21 o 
 -10   4   6       50.74       27.07     25.83 o 
  -9   4   6        0.08        0.00     18.62 o 
  -8   4   6     1530.31     1553.15     75.24 o 
  -7   4   6      631.89      551.32     43.76 o 
  -6   4   6     2567.83     2555.01    127.00 o 
  -5   4   6      335.25      317.29     23.13 o 
  -4   4   6     5948.21     5827.27    159.07 o 
  -3   4   6      671.34      648.43     26.97 o 
  -2   4   6        5.00        0.00      4.53 o 
  -1   4   6      826.27      832.04     20.39 o 
   0   4   6     1366.21     1322.41     27.83 o 
   1   4   6      461.93      471.99     16.36 o 
   2   4   6     2844.33     2862.28     59.80 o 
   3   4   6     1261.74     1287.14     38.39 o 
   4   4   6     4740.05     4453.88    187.09 o 
   5   4   6      150.95      171.47     19.35 o 
   6   4   6     1272.23     1189.13     83.99 o 
   7   4   6       31.29       17.92     16.03 o 
   8   4   6        8.16       19.29     22.96 o 
   9   4   6       75.94       83.65     27.25 o 
 -10   5   6      199.07      241.59     51.48 o 
  -9   5   6       78.26       99.41     27.79 o 
  -8   5   6      417.86      546.13     48.01 o 
  -7   5   6       23.17       64.28     37.10 o 
  -6   5   6      467.24      512.78     34.78 o 
  -5   5   6      514.14      502.13     29.38 o 
  -4   5   6     5402.35     5258.35    136.01 o 
  -3   5   6     3241.52     3249.07     88.57 o 
  -2   5   6      795.81      772.13     29.03 o 
  -1   5   6     1883.45     1878.85     41.83 o 
   0   5   6    10208.81    10500.73    173.73 o 
   1   5   6      336.97      307.94     14.42 o 
   2   5   6     3372.17     3529.39     72.18 o 
   3   5   6      355.40      325.39     19.62 o 
   4   5   6       52.02       86.76     14.68 o 
   5   5   6      845.20      790.89     36.80 o 
   6   5   6     3337.36     3293.59     98.77 o 
   7   5   6      617.18      683.26     52.16 o 
   8   5   6      511.14      529.35     50.97 o 
  -9   6   6      316.31      306.43     56.65 o 
  -8   6   6       23.43       27.24     21.05 o 
  -7   6   6     1820.09     1801.54     81.20 o 
  -6   6   6      123.58      116.99     19.54 o 
  -5   6   6     2835.29     2663.62     80.61 o 
  -4   6   6      409.48      384.76     25.55 o 
  -3   6   6       18.52       19.56      7.51 o 
  -2   6   6      539.42      554.94     23.04 o 
  -1   6   6      634.52      620.57     20.10 o 
   0   6   6     1034.72     1002.79     24.30 o 
   1   6   6     2509.06     2346.93     51.65 o 
   2   6   6      545.30      536.87     21.81 o 
   3   6   6     5280.90     5265.15    118.52 o 
   4   6   6       11.57        8.74     11.74 o 
   5   6   6     3311.77     3245.93     96.38 o 
   6   6   6      135.73      152.91     22.04 o 
   7   6   6        9.43        0.00     17.73 o 
   8   6   6       37.50       24.39     30.87 o 
  -9   7   6      185.10      234.74     65.66 o 
  -8   7   6      222.50      210.24     33.54 o 
  -7   7   6      219.44      229.44     31.55 o 
  -6   7   6       13.06       11.37     16.17 o 
  -5   7   6       64.77       55.63     17.14 o 
  -4   7   6     1102.19     1034.78     41.89 o 
  -3   7   6     2974.00     2993.79     75.02 o 
  -2   7   6     1150.49     1214.53     45.15 o 
  -1   7   6    11169.19    11590.34    239.14 o 
   0   7   6      215.98      230.56     13.93 o 
   1   7   6      541.98      552.98     27.19 o 
   2   7   6     1961.28     1972.26     53.09 o 
   3   7   6      735.30      717.29     29.74 o 
   4   7   6      741.30      695.48     36.62 o 
   5   7   6      631.87      578.02     45.36 o 
   6   7   6      719.11      659.60     51.27 o 
   7   7   6      695.80      611.72     71.33 o 
   8   7   6      118.32      108.77     46.01 o 
  -8   8   6      498.80      484.45     70.11 o 
  -7   8   6       19.93       16.39     19.06 o 
  -6   8   6     1696.61     1871.58    129.21 o 
  -5   8   6      372.97      361.68     28.73 o 
  -4   8   6     2187.55     2067.12     67.99 o 
  -3   8   6      389.41      424.88     24.87 o 
  -2   8   6      265.07      278.59     19.82 o 
  -1   8   6       61.05       94.61     16.14 o 
   0   8   6     5097.57     5103.09    136.28 o 
   1   8   6     1009.23      971.57     45.92 o 
   2   8   6     6461.03     6121.49    198.35 o 
   3   8   6      778.98      866.34    139.89 o 
   4   8   6      609.43      683.34     96.02 o 
   5   8   6      247.34      241.60     56.65 o 
   6   8   6      670.02      675.95     78.15 o 
   7   8   6      150.78      179.17     45.26 o 
  -8   9   6      302.42      307.04     42.89 o 
  -7   9   6        1.05       15.68     20.86 o 
  -6   9   6       15.79       15.63     17.91 o 
  -5   9   6        1.82        0.00     15.14 o 
  -4   9   6      479.46      485.50     32.91 o 
  -3   9   6      204.32      216.70     19.58 o 
  -2   9   6     5493.76     5092.13    139.15 o 
  -1   9   6     1812.34     1681.79     60.59 o 
   0   9   6     1513.61     1472.81     55.18 o 
   1   9   6      255.62      247.33     23.93 o 
   2   9   6      383.76      340.62     36.92 o 
   3   9   6       53.96       43.87     19.33 o 
   4   9   6      174.97      191.74     30.98 o 
   5   9   6       30.38       35.22     21.80 o 
   6   9   6      427.57      513.27     50.08 o 
   7   9   6       71.75       67.86     29.81 o 
  -7  10   6      811.20      774.76     64.60 o 
  -6  10   6      597.06      564.78     50.78 o 
  -5  10   6     1651.59     1759.75     82.01 o 
  -4  10   6        1.05        4.49     13.14 o 
  -3  10   6      191.72      203.57     23.19 o 
  -2  10   6       25.67       41.92     21.88 o 
  -1  10   6       60.36       48.74     15.52 o 
   0  10   6       83.39       90.84     17.58 o 
   1  10   6     1010.17      964.35     55.25 o 
   2  10   6      407.09      387.31     39.96 o 
   3  10   6     1525.42     1451.94     96.65 o 
   4  10   6      885.80      924.57     63.28 o 
   5  10   6      724.27      737.18     59.76 o 
   6  10   6       33.16       58.94     26.82 o 
  -7  11   6        5.85       50.65     27.77 o 
  -6  11   6        0.00        0.00     19.47 o 
  -5  11   6     1043.74     1048.13    102.04 o 
  -4  11   6      318.01      322.32     37.98 o 
  -3  11   6     1507.86     1485.27     61.11 o 
  -2  11   6       67.99       81.87     19.39 o 
  -1  11   6     1442.55     1439.41     66.77 o 
   0  11   6      745.10      718.75     55.11 o 
   1  11   6     1680.44     1530.05     75.57 o 
   2  11   6       31.96       44.85     21.79 o 
   3  11   6      489.69      438.70     59.39 o 
   4  11   6       73.54      106.53     28.37 o 
   5  11   6      643.36      747.90     76.38 o 
  -5  12   6       75.36      108.18     41.64 o 
  -4  12   6      980.35      909.33     96.15 o 
  -3  12   6      218.46      220.24     26.99 o 
  -2  12   6        0.07       12.02     15.46 o 
  -1  12   6       34.44       43.01     17.32 o 
   0  12   6       35.67       15.42     26.16 o 
   1  12   6      211.17      204.56     32.62 o 
   2  12   6      862.61      871.97     62.69 o 
   3  12   6       30.58       37.47     24.77 o 
   4  12   6      514.15      635.92     58.89 o 
   5  12   6       26.46       17.58     29.95 o 
  -4  13   6      300.80      307.62     62.42 o 
  -3  13   6       10.58        7.67     16.36 o 
  -2  13   6     1776.01     1877.09     79.59 o 
  -1  13   6       31.04       63.05     18.93 o 
   0  13   6     1916.66     1967.75     93.31 o 
   1  13   6       30.06       21.56     20.87 o 
   2  13   6       12.23       15.94     22.30 o 
   3  13   6        0.08        0.00     20.15 o 
  -2  14   6        1.18        0.00     15.88 o 
  -1  14   6      187.22      275.59     49.25 o 
   0  14   6      105.32      114.94     29.38 o 
   1  14   6      545.17      504.69     60.44 o 
  -9   0   7      425.48      465.18     62.33 o 
  -7   0   7     5774.47     5351.48    174.62 o 
  -5   0   7     1677.29     1707.04     97.41 o 
  -3   0   7      427.35      379.29     38.78 o 
  -1   0   7    14847.20    15729.27    447.93 o 
   1   0   7    12044.33    12057.34    278.19 o 
   3   0   7    23037.68    24013.64    546.80 o 
   5   0   7     1913.63     1945.57    137.96 o 
   7   0   7       41.56       52.66     25.40 o 
 -10   1   7      242.45      283.87     37.54 o 
  -9   1   7       29.10       50.16     34.36 o 
  -8   1   7       33.21       34.11     12.12 o 
  -7   1   7        1.31        0.00     12.02 o 
  -6   1   7      966.33      877.10     37.20 o 
  -5   1   7      819.93      781.30     33.16 o 
  -4   1   7     2297.86     2279.51     83.42 o 
  -3   1   7     6324.38     6285.08    193.97 o 
  -2   1   7     3015.83     2940.72     98.54 o 
  -1   1   7    11358.22    11949.16    215.83 o 
   0   1   7     3727.38     3710.62     72.69 o 
   1   1   7      643.72      640.82     15.97 o 
   2   1   7      849.02      880.34     20.81 o 
   3   1   7       59.48       84.16     13.09 o 
   4   1   7     4583.82     4760.02     94.49 o 
   5   1   7     1059.76      999.50    110.30 o 
   6   1   7      701.56      636.97     33.96 o 
   7   1   7      867.19      940.62     71.00 o 
   8   1   7        9.32       27.93     28.85 o 
 -10   2   7      256.65      245.42     36.36 o 
  -9   2   7       25.52       28.61     17.73 o 
  -8   2   7     1696.96     1629.97    157.22 o 
  -7   2   7        0.23        0.00     11.08 o 
  -6   2   7     1426.65     1241.26     46.57 o 
  -5   2   7      263.54      242.15     20.11 o 
  -4   2   7     3422.68     3478.72     93.61 o 
  -3   2   7       29.65       38.55      8.77 o 
  -2   2   7     1151.31     1131.44     35.86 o 
  -1   2   7      932.60     1004.96     27.59 o 
   0   2   7    13045.18    13267.21    238.67 o 
   1   2   7      324.92      338.57     13.83 o 
   2   2   7     9435.93    10002.77    165.60 o 
   3   2   7      967.08      989.60     26.74 o 
   4   2   7     3529.39     3533.53     73.47 o 
   5   2   7       54.29       51.73     17.55 o 
   6   2   7     1180.96     1078.77     72.43 o 
   7   2   7      247.92      299.01     34.44 o 
   8   2   7       91.31       94.58     24.61 o 
   9   2   7        3.27       15.49     24.51 o 
 -10   3   7      160.25      163.87     55.94 o 
  -9   3   7       40.28       66.21     24.14 o 
  -8   3   7        0.14        0.00     15.88 o 
  -7   3   7       11.20       20.22     13.10 o 
  -6   3   7      732.67      738.12     35.35 o 
  -5   3   7       60.00       61.56     12.26 o 
  -4   3   7     7029.29     7319.35    181.08 o 
  -3   3   7     8296.21     8371.03    203.69 o 
  -2   3   7    11342.80    11406.93    230.73 o 
  -1   3   7     3602.56     3486.75     62.86 o 
   0   3   7     2425.70     2438.81     51.86 o 
   1   3   7      153.15      171.64     10.85 o 
   2   3   7      344.06      334.44     12.01 o 
   3   3   7       86.34       99.84      9.25 o 
   4   3   7      984.67      921.55     32.13 o 
   5   3   7      854.12      873.51     37.43 o 
   6   3   7     1633.44     1585.41     70.93 o 
   7   3   7      477.90      485.05     43.67 o 
   8   3   7      619.17      660.72     54.09 o 
   9   3   7      361.25      428.32     54.55 o 
 -10   4   7        0.94        0.00     31.38 o 
  -9   4   7      942.88     1063.38     67.35 o 
  -8   4   7      134.91      231.17     32.66 o 
  -7   4   7     2719.48     2659.19     83.91 o 
  -6   4   7      334.39      328.58     26.40 o 
  -5   4   7     1412.92     1264.42    120.80 o 
  -4   4   7      168.88      138.09     15.26 o 
  -3   4   7      240.62      221.35     17.02 o 
  -2   4   7      283.23      311.16     17.64 o 
  -1   4   7     1703.77     1739.93     35.63 o 
   0   4   7     2182.34     2232.95     55.25 o 
   1   4   7     8216.91     8790.09    163.07 o 
   2   4   7     1128.39     1176.90     30.67 o 
   3   4   7     3415.55     3494.08    125.57 o 
   4   4   7      270.04      283.47     42.74 o 
   5   4   7     1384.79     1285.12     48.55 o 
   6   4   7       10.10       25.05     16.72 o 
   7   4   7        0.04       15.23     18.26 o 
   8   4   7        4.79       20.29     20.98 o 
  -9   5   7      127.50      171.02     31.48 o 
  -8   5   7        0.34        0.00     17.30 o 
  -7   5   7       15.84        5.61     17.02 o 
  -6   5   7        0.57        0.00     15.91 o 
  -5   5   7     3367.42     3304.63     94.82 o 
  -4   5   7     1487.41     1255.14     88.53 o 
  -3   5   7      840.83      786.37     31.75 o 
  -2   5   7     1335.81     1276.49     42.42 o 
  -1   5   7     4101.08     4241.33     83.58 o 
   0   5   7      528.46      515.60     24.73 o 
   1   5   7     4241.51     4224.80     84.80 o 
   2   5   7      184.17      204.69     15.66 o 
   3   5   7      249.02      216.56     17.16 o 
   4   5   7      770.39      739.26     30.71 o 
   5   5   7     3607.47     3501.49    101.78 o 
   6   5   7      660.01      688.90     48.69 o 
   7   5   7      759.63      679.19     85.04 o 
   8   5   7      279.62      251.33     36.64 o 
  -9   6   7      101.32      146.78     30.36 o 
  -8   6   7     1563.44     1608.89     80.42 o 
  -7   6   7      115.30      143.32     27.13 o 
  -6   6   7     3754.45     3706.33    134.02 o 
  -5   6   7      420.24      416.31     28.55 o 
  -4   6   7      123.95      112.87     15.95 o 
  -3   6   7        5.26        0.17      7.03 o 
  -2   6   7      274.35      325.57     18.51 o 
  -1   6   7      364.34      352.66     15.81 o 
   0   6   7     1417.15     1325.10     47.16 o 
   1   6   7     2315.48     2127.23     48.89 o 
   2   6   7     7475.29     7492.26    160.61 o 
   3   6   7      246.06      279.91     20.07 o 
   4   6   7     5138.21     4965.63    115.82 o 
   5   6   7      157.90      181.16     19.18 o 
   6   6   7       37.58       56.32     17.13 o 
   7   6   7        2.80       11.03     19.86 o 
   8   6   7      152.45      198.10     47.78 o 
  -9   7   7       54.21       56.05     26.76 o 
  -8   7   7       58.44       57.63     27.42 o 
  -7   7   7       78.53       56.29     22.72 o 
  -6   7   7        4.56        0.00     15.38 o 
  -5   7   7     1025.26     1009.61     43.64 o 
  -4   7   7     3418.20     3288.37    113.89 o 
  -3   7   7      813.28      775.07     32.87 o 
  -2   7   7     4518.67     4642.63    106.16 o 
  -1   7   7       81.05       83.88     14.26 o 
   0   7   7      683.18      637.40     32.03 o 
   1   7   7       71.15       71.83      9.91 o 
   2   7   7     2345.02     2228.33     59.52 o 
   3   7   7      921.29      841.35     32.70 o 
   4   7   7      126.04      128.51     16.05 o 
   5   7   7      339.65      351.37     29.75 o 
   6   7   7      618.18      638.86    101.20 o 
   7   7   7      167.71      171.18     43.99 o 
  -8   8   7       52.79       32.46     24.19 o 
  -7   8   7      954.70      860.81     60.15 o 
  -6   8   7       94.74       99.78     24.84 o 
  -5   8   7     1293.92     1362.08     53.40 o 
  -4   8   7      254.25      260.69     24.20 o 
  -3   8   7      357.35      355.13     23.47 o 
  -2   8   7       23.80       35.93     13.29 o 
  -1   8   7     3511.46     3219.15    138.11 o 
   0   8   7     1155.54     1096.68     66.54 o 
   1   8   7     3358.45     3404.93     98.44 o 
   2   8   7      307.52      292.32     33.10 o 
   3   8   7     3337.85     3178.57    119.56 o 
   4   8   7      152.49      180.38     34.62 o 
   5   8   7      885.41      918.36     93.44 o 
   6   8   7      139.74      154.89     24.33 o 
   7   8   7       30.10       36.26     38.36 o 
  -8   9   7       22.98       10.57     24.81 o 
  -7   9   7       10.48        0.00     20.42 o 
  -6   9   7       60.21       89.88     24.47 o 
  -5   9   7      362.45      416.68     57.87 o 
  -4   9   7      263.05      282.34     33.61 o 
  -3   9   7     2269.60     2147.61     73.59 o 
  -2   9   7     2085.02     1922.70     67.41 o 
  -1   9   7     3268.42     2948.98     91.09 o 
   0   9   7      784.29      781.97     39.92 o 
   1   9   7      327.06      332.94     35.77 o 
   2   9   7       37.42       44.65     20.01 o 
   3   9   7      865.18      888.86     58.11 o 
   4   9   7        8.83        0.00     18.94 o 
   5   9   7      445.28      477.72     47.36 o 
   6   9   7      100.25      126.66     37.14 o 
   7   9   7      613.31      583.28     85.38 o 
  -7  10   7      593.94      591.20     81.26 o 
  -6  10   7      436.17      560.24     76.89 o 
  -5  10   7        0.19        0.00     25.82 o 
  -4  10   7       47.23       59.45     20.22 o 
  -3  10   7       17.82       10.22     13.33 o 
  -2  10   7      231.29      266.22     35.43 o 
  -1  10   7        3.08       20.34     13.35 o 
   0  10   7     1147.30     1091.77     48.58 o 
   1  10   7        3.39        0.00     15.15 o 
   2  10   7     3653.05     3664.26    138.31 o 
   3  10   7     1969.26     1868.31     87.91 o 
   4  10   7      945.54      921.40     70.45 o 
   5  10   7        1.70       11.83     21.12 o 
   6  10   7       22.93       26.11     26.29 o 
  -6  11   7      375.27      525.33     77.31 o 
  -5  11   7      212.77      198.10     49.97 o 
  -4  11   7     1071.44     1145.81     66.97 o 
  -3  11   7       65.11       84.65     20.45 o 
  -2  11   7     1403.82     1424.39     59.58 o 
  -1  11   7      418.92      388.50     33.34 o 
   0  11   7     2201.81     2144.96     76.59 o 
   1  11   7      102.40      146.84     29.34 o 
   2  11   7      118.12      101.79     26.07 o 
   3  11   7        4.40       23.77     21.77 o 
   4  11   7      330.75      374.88     44.40 o 
   5  11   7      320.88      402.12     49.24 o 
  -5  12   7      367.18      269.52     57.71 o 
  -4  12   7      168.59      170.59     38.91 o 
  -3  12   7       54.84       60.40     18.64 o 
  -2  12   7       59.70       63.76     19.33 o 
  -1  12   7      221.59      248.84     28.70 o 
   0  12   7      205.17      271.12     37.90 o 
   1  12   7      899.64      999.71     67.42 o 
   2  12   7      101.51       63.54     54.00 o 
   3  12   7      886.53      929.47    116.93 o 
   4  12   7      465.30      363.04     49.75 o 
  -4  13   7       22.02        2.02     30.79 o 
  -3  13   7     1386.81     1390.45     85.98 o 
  -2  13   7        0.14       24.47     18.08 o 
  -1  13   7     1297.79     1266.00     62.53 o 
   0  13   7        0.39       16.24     19.45 o 
   1  13   7       48.95       90.50     27.49 o 
   2  13   7        0.04        0.00     28.71 o 
   3  13   7       16.33       36.14     35.20 o 
  -2  14   7      188.99      209.77     37.88 o 
  -1  14   7      145.97      199.60     36.27 o 
   0  14   7      530.65      569.46     56.84 o 
 -10   0   8      475.78      511.03     70.07 o 
  -8   0   8     1327.87     1393.42     66.95 o 
  -6   0   8       59.50       59.89     24.06 o 
  -4   0   8      289.81      392.67     43.07 o 
  -2   0   8     1737.17     1634.78     89.67 o 
   0   0   8    29603.35    31461.82    868.60 o 
   2   0   8    20407.82    20160.00    460.42 o 
   4   0   8     2511.01     2747.34     95.16 o 
   6   0   8      315.27      304.76     48.54 o 
   8   0   8      160.48      100.27     34.40 o 
 -10   1   8       46.47       79.10     23.91 o 
  -9   1   8       92.50      126.08     23.41 o 
  -8   1   8        7.76       18.10     12.27 o 
  -7   1   8      736.96      713.26     37.79 o 
  -6   1   8     1268.91     1254.40     47.24 o 
  -5   1   8     1583.15     1486.02     50.62 o 
  -4   1   8     5717.57     5435.30    174.09 o 
  -3   1   8     6639.08     7266.69    223.35 o 
  -2   1   8     4905.81     4852.58    154.23 o 
  -1   1   8     3854.83     3598.19     72.54 o 
   0   1   8      160.67      180.26     10.61 o 
   1   1   8     1367.90     1410.86     32.97 o 
   2   1   8      479.68      456.45     14.40 o 
   3   1   8      798.84      828.17     22.12 o 
   4   1   8     1046.19     1035.55     33.27 o 
   5   1   8     1893.93     1822.32     61.62 o 
   6   1   8     1151.86     1014.63     70.11 o 
   7   1   8       89.70      115.39     24.03 o 
   8   1   8      372.59      317.27     39.46 o 
 -10   2   8       14.55       25.39     20.94 o 
  -9   2   8      438.62      419.89     34.79 o 
  -8   2   8        2.52        4.93     13.38 o 
  -7   2   8     1506.52     1523.07     63.58 o 
  -6   2   8      290.41      325.30     25.58 o 
  -5   2   8       76.19       86.20     13.17 o 
  -4   2   8      149.79      142.10     14.95 o 
  -3   2   8      288.34      264.82     18.06 o 
  -2   2   8     1041.89     1062.63     35.13 o 
  -1   2   8     9166.19     9499.96    158.08 o 
   0   2   8       45.49       43.90      6.69 o 
   1   2   8     9879.42    10067.20    184.73 o 
   2   2   8       50.98       68.74      7.62 o 
   3   2   8     6792.31     7058.75    151.28 o 
   4   2   8      671.49      648.70     27.15 o 
   5   2   8      702.36      717.62     36.93 o 
   6   2   8      306.56      287.89     26.18 o 
   7   2   8      419.86      400.41     32.85 o 
   8   2   8        8.54        7.86     16.91 o 
 -10   3   8       28.67       51.15     29.78 o 
  -9   3   8       13.82       14.68     29.32 o 
  -8   3   8      139.31       93.88     23.38 o 
  -7   3   8      443.44      470.06     32.48 o 
  -6   3   8        1.38        0.00     10.61 o 
  -5   3   8     4356.92     4315.23    116.61 o 
  -4   3   8     3107.26     3077.81    103.39 o 
  -3   3   8     8571.79     8865.76    213.65 o 
  -2   3   8     8812.85     8865.11    182.19 o 
  -1   3   8      511.19      503.44     14.97 o 
   0   3   8      593.87      612.11     19.93 o 
   1   3   8      100.48       94.44      9.05 o 
   2   3   8        8.96       23.85      8.12 o 
   3   3   8     1393.05     1349.85     40.55 o 
   4   3   8      632.53      607.48     33.11 o 
   5   3   8      498.72      484.70     31.46 o 
   6   3   8     1118.71     1071.30     46.98 o 
   7   3   8     1359.88     1197.43     80.00 o 
   8   3   8      164.60      172.11     56.15 o 
 -10   4   8      309.87      278.35     54.17 o 
  -9   4   8       75.72       76.50     24.52 o 
  -8   4   8     1488.52     1564.66    116.97 o 
  -7   4   8      129.04      119.89     19.91 o 
  -6   4   8     3007.51     2885.01     87.66 o 
  -5   4   8      169.80      159.16     18.38 o 
  -4   4   8        0.14        6.76      8.99 o 
  -3   4   8        2.73        0.36     11.24 o 
  -2   4   8     1504.51     1427.05     38.61 o 
  -1   4   8      633.51      681.07     22.43 o 
   0   4   8     8775.08     9235.36    171.74 o 
   1   4   8     2271.40     2260.56     50.69 o 
   2   4   8     4059.55     4081.02     83.00 o 
   3   4   8      405.52      372.56     21.65 o 
   4   4   8      720.10      700.72     30.61 o 
   5   4   8       54.47       66.57     13.48 o 
   6   4   8      183.64      154.10     20.68 o 
   7   4   8        0.03        0.00     12.71 o 
   8   4   8      294.49      214.77     27.15 o 
  -9   5   8       13.93       22.04     25.95 o 
  -8   5   8      120.29      127.40     43.66 o 
  -7   5   8      394.44      400.69     31.94 o 
  -6   5   8      622.60      633.90     36.85 o 
  -5   5   8     1210.41     1059.84     43.15 o 
  -4   5   8     5557.37     5348.16    139.32 o 
  -3   5   8      603.61      525.95     26.24 o 
  -2   5   8     3219.50     3321.90     77.59 o 
  -1   5   8      248.38      236.40     14.83 o 
   0   5   8     3393.62     3458.27     74.48 o 
   1   5   8      346.06      327.55     17.25 o 
   2   5   8      771.15      700.17     31.73 o 
   3   5   8      599.88      506.50     25.85 o 
   4   5   8     2324.61     2258.83     62.90 o 
   5   5   8     1132.24     1115.98     40.97 o 
   6   5   8     1111.49     1044.73     78.50 o 
   7   5   8      149.56      168.87     25.11 o 
   8   5   8      252.26      288.27     32.17 o 
  -9   6   8      591.93      738.43     65.23 o 
  -8   6   8       19.87       47.22     23.40 o 
  -7   6   8     2226.16     2052.88     89.96 o 
  -6   6   8       87.06      112.99     18.65 o 
  -5   6   8      288.25      305.00     25.27 o 
  -4   6   8       55.03       60.28     13.15 o 
  -3   6   8       78.64      111.50     12.76 o 
  -2   6   8      325.40      266.67     22.66 o 
  -1   6   8     2407.67     2482.29     63.30 o 
   0   6   8      981.72      940.60     34.55 o 
   1   6   8     6343.58     6289.74    122.74 o 
   2   6   8       85.08       88.78     12.78 o 
   3   6   8     2786.61     2592.34     68.68 o 
   4   6   8      101.75      112.08     15.44 o 
   5   6   8        4.73        9.60     10.95 o 
   6   6   8       53.91       63.68     17.66 o 
   7   6   8       63.08       56.20     17.70 o 
   8   6   8       14.18       40.98     23.34 o 
  -9   7   8       19.72       27.82     25.22 o 
  -8   7   8       30.38       28.93     22.07 o 
  -7   7   8       70.23       97.76     28.64 o 
  -6   7   8      423.83      453.46     33.51 o 
  -5   7   8     2009.26     2069.15     84.82 o 
  -4   7   8      936.24      919.19     40.01 o 
  -3   7   8     4044.04     3899.14    111.35 o 
  -2   7   8      222.98      211.49     22.03 o 
  -1   7   8     1502.81     1492.37     53.78 o 
   0   7   8      286.64      281.41     20.35 o 
   1   7   8       34.54       46.97      9.78 o 
   2   7   8      260.37      271.94     20.05 o 
   3   7   8      244.88      268.87     33.54 o 
   4   7   8      674.15      715.60     34.03 o 
   5   7   8      951.64     1018.65     59.69 o 
   6   7   8      238.10      221.34     35.75 o 
   7   7   8      793.46      742.22    107.63 o 
  -8   8   8      309.40      346.02     76.13 o 
  -7   8   8      142.53      158.17     29.58 o 
  -6   8   8      400.33      425.11     42.20 o 
  -5   8   8      110.71       95.20     23.08 o 
  -4   8   8       67.84       93.97     21.83 o 
  -3   8   8       14.71       11.66     11.91 o 
  -2   8   8     3987.94     3838.47    110.97 o 
  -1   8   8      365.92      393.75     38.45 o 
   0   8   8     2963.46     2724.32     99.39 o 
   1   8   8       87.04       77.29     20.04 o 
   2   8   8     2012.91     2084.40    177.32 o 
   3   8   8      535.71      594.93     78.32 o 
   4   8   8      548.55      625.35     60.27 o 
   5   8   8       76.04       39.06     22.37 o 
   6   8   8       61.99       68.60     25.34 o 
   7   8   8        0.86        9.52     20.79 o 
  -8   9   8       31.27        7.83     26.72 o 
  -7   9   8       35.18        8.24     32.81 o 
  -6   9   8      720.85      666.98     81.85 o 
  -5   9   8      103.08      113.86     26.19 o 
  -4   9   8     1384.06     1205.48     64.74 o 
  -3   9   8     1695.03     1689.52     63.68 o 
  -2   9   8     1577.27     1538.87     67.65 o 
  -1   9   8      322.81      332.48     33.99 o 
   0   9   8     2095.78     1854.75     76.33 o 
   1   9   8        1.60       12.05     15.64 o 
   2   9   8      203.82      252.71     34.17 o 
   3   9   8       60.72       61.13     27.25 o 
   4   9   8      601.09      581.09    115.16 o 
   5   9   8      108.14      112.84     30.28 o 
   6   9   8      692.58      758.69     88.41 o 
  -7  10   8      228.98      181.53     61.32 o 
  -6  10   8        6.28       34.40     29.95 o 
  -5  10   8       43.83       23.47     32.51 o 
  -4  10   8       29.35       24.95     19.39 o 
  -3  10   8       58.61       61.37     17.80 o 
  -2  10   8      221.89      210.45     25.72 o 
  -1  10   8     1774.56     1676.97     63.92 o 
   0  10   8      133.48      164.41     21.71 o 
   1  10   8     3800.99     3527.26    133.93 o 
   2  10   8      677.69      734.46     65.87 o 
   3  10   8     1959.91     1812.12     86.98 o 
   4  10   8        3.11        0.00     18.56 o 
   5  10   8       12.37        8.94     20.61 o 
  -6  11   8      112.05      111.04     43.57 o 
  -5  11   8     1251.93     1193.49    109.44 o 
  -4  11   8      159.06      216.68     35.62 o 
  -3  11   8     1160.65     1161.85     54.51 o 
  -2  11   8        3.97       30.72     17.21 o 
  -1  11   8     1275.29     1142.76     52.65 o 
   0  11   8       23.28       56.94     22.18 o 
   1  11   8        5.37       20.40     19.77 o 
   2  11   8       98.63      125.90     29.08 o 
   3  11   8     1031.12     1044.20     70.69 o 
   4  11   8       54.63      105.98     29.59 o 
   5  11   8      505.99      552.42     58.08 o 
  -5  12   8      140.52       87.40     41.47 o 
  -4  12   8       33.84       50.94     25.15 o 
  -3  12   8       15.75        0.00     19.86 o 
  -2  12   8       43.87       77.48     21.52 o 
  -1  12   8      762.20      756.15     47.94 o 
   0  12   8     1014.71     1003.93     68.37 o 
   1  12   8       49.29       54.12     23.06 o 
   2  12   8     1145.37     1142.64     76.04 o 
   3  12   8      162.55      181.99     35.66 o 
   4  12   8      590.41      530.09     58.15 o 
  -4  13   8     1651.30     1962.93    142.25 o 
  -3  13   8       68.90      114.87     23.15 o 
  -2  13   8      746.62      841.90     53.05 o 
  -1  13   8        2.55       17.50     22.54 o 
   0  13   8       29.97        0.00     22.44 o 
   1  13   8        0.31        0.00     26.92 o 
   2  13   8       54.72       80.76     32.98 o 
  -9   0   9      971.85     1017.15     58.95 o 
  -7   0   9      821.64      756.14     46.55 o 
  -5   0   9     1604.21     1511.54     93.88 o 
  -3   0   9      774.16      772.80     58.46 o 
  -1   0   9    12581.36    12474.84    363.52 o 
   1   0   9    13915.72    14688.72    412.13 o 
   3   0   9     1153.70     1112.23     48.90 o 
   5   0   9      390.99      351.28     51.73 o 
   7   0   9      386.13      350.53     57.20 o 
 -10   1   9        7.76        0.00     23.17 o 
  -9   1   9        3.14        0.00     14.14 o 
  -8   1   9      672.12      656.99     38.33 o 
  -7   1   9     1063.28      956.44     43.13 o 
  -6   1   9      934.38      942.04     40.76 o 
  -5   1   9     1499.05     1387.29     49.21 o 
  -4   1   9      463.52      406.06     33.09 o 
  -3   1   9     3780.93     3773.99    127.95 o 
  -2   1   9     7129.29     7540.02    162.39 o 
  -1   1   9      476.03      579.71     23.63 o 
   0   1   9       72.63       66.43     10.53 o 
   1   1   9       67.78       57.55      7.54 o 
   2   1   9     2673.41     2642.65     59.96 o 
   3   1   9     2244.74     2263.55     58.08 o 
   4   1   9     1299.38     1263.75     46.84 o 
   5   1   9     3430.90     3475.79    161.72 o 
   6   1   9      262.36      273.65     39.75 o 
   7   1   9     1018.96      862.47     81.13 o 
   8   1   9      123.03      137.26     28.86 o 
 -10   2   9      267.20      280.94     37.39 o 
  -9   2   9        0.00       15.18     15.52 o 
  -8   2   9      686.65      803.33     43.31 o 
  -7   2   9      318.16      327.86     46.66 o 
  -6   2   9     1504.61     1543.17     55.40 o 
  -5   2   9        0.09        0.00      8.67 o 
  -4   2   9      814.86      744.12     31.70 o 
  -3   2   9      734.86      707.09     28.86 o 
  -2   2   9     4565.26     4436.72     98.51 o 
  -1   2   9       48.32       49.27      5.39 o 
   0   2   9    12270.86    13027.50    236.74 o 
   1   2   9      105.53      109.58      9.65 o 
   2   2   9     4025.98     4212.07     84.96 o 
   3   2   9       84.62      107.09     19.27 o 
   4   2   9      859.52      901.35     38.46 o 
   5   2   9      157.80      143.26     22.48 o 
   6   2   9      669.95      615.71     38.03 o 
   7   2   9        1.43       10.46     15.48 o 
   8   2   9      704.23      664.76     56.62 o 
 -10   3   9        4.76       22.77     22.36 o 
  -9   3   9       13.39       15.03     21.58 o 
  -8   3   9      175.69      165.05     23.17 o 
  -7   3   9      824.66      881.12     42.43 o 
  -6   3   9     1158.55     1106.42     45.49 o 
  -5   3   9     3823.84     3634.92    101.96 o 
  -4   3   9     6701.70     6400.08    161.91 o 
  -3   3   9     2460.54     2343.06     73.16 o 
  -2   3   9      105.19       89.66      9.64 o 
  -1   3   9      213.99      230.98     16.97 o 
   0   3   9      453.41      425.50     18.21 o 
   1   3   9        7.15       18.66     10.53 o 
   2   3   9     2286.35     2246.84     51.27 o 
   3   3   9       92.52       74.32     11.61 o 
   4   3   9     2743.32     2520.89     74.33 o 
   5   3   9     2561.39     2565.10    112.17 o 
   6   3   9     1993.15     1851.71     67.03 o 
   7   3   9      162.73      193.10     24.51 o 
   8   3   9      133.59       80.42     31.92 o 
  -9   4   9      571.94      600.20     52.34 o 
  -8   4   9       38.00       35.74     22.10 o 
  -7   4   9     1310.57     1304.34     70.30 o 
  -6   4   9        0.18        2.57     12.62 o 
  -5   4   9      258.68      241.21     22.14 o 
  -4   4   9      170.13      157.97     17.58 o 
  -3   4   9     2432.02     2523.70     72.38 o 
  -2   4   9       11.29        1.75      9.04 o 
  -1   4   9     6314.60     6525.98    197.65 o 
   0   4   9     1906.79     1906.75     45.39 o 
   1   4   9     3417.53     3364.36     83.05 o 
   2   4   9      885.54      885.94     48.04 o 
   3   4   9      344.63      374.22     28.73 o 
   4   4   9       97.75       96.93     14.19 o 
   5   4   9      114.77      143.46     25.35 o 
   6   4   9        0.50        8.46     14.64 o 
   7   4   9      268.32      292.70     30.66 o 
   8   4   9        4.05        0.00     17.43 o 
  -9   5   9       78.42      107.86     30.09 o 
  -8   5   9       41.97       53.15     45.26 o 
  -7   5   9      896.64     1001.04     47.41 o 
  -6   5   9     1463.04     1528.70     57.48 o 
  -5   5   9     1884.23     1819.60    120.06 o 
  -4   5   9     1679.78     1602.98     54.51 o 
  -3   5   9     3463.67     3429.76    121.87 o 
  -2   5   9     1163.60     1109.44     42.82 o 
  -1   5   9     3120.05     3187.52     69.17 o 
   0   5   9      498.07      506.93     21.26 o 
   1   5   9     1272.05     1263.26     34.70 o 
   2   5   9      334.17      306.27     20.25 o 
   3   5   9     4431.84     4318.64    102.70 o 
   4   5   9     1669.50     1558.74     49.52 o 
   5   5   9      404.68      463.56     29.99 o 
   6   5   9      347.58      320.83     41.70 o 
   7   5   9      551.65      599.08     41.72 o 
  -9   6   9       23.60       24.30     24.56 o 
  -8   6   9      372.96      416.84     63.26 o 
  -7   6   9       27.45       20.74     18.89 o 
  -6   6   9      205.65      224.51     23.96 o 
  -5   6   9       11.47       16.09     12.22 o 
  -4   6   9       10.94        0.00     12.55 o 
  -3   6   9      565.65      500.80     39.35 o 
  -2   6   9     1347.86     1302.69     52.72 o 
  -1   6   9      687.22      666.45     28.18 o 
   0   6   9     7755.92     7445.03    143.55 o 
   1   6   9       59.32       58.64     10.13 o 
   2   6   9     2767.72     2779.52     71.59 o 
   3   6   9      224.35      182.01     18.00 o 
   4   6   9        6.40       26.95     12.12 o 
   5   6   9       35.63       27.68     13.16 o 
   6   6   9      119.73      135.82     22.61 o 
   7   6   9       54.59       55.36     19.66 o 
  -8   7   9      268.39      263.35     37.41 o 
  -7   7   9      306.36      374.39     61.74 o 
  -6   7   9     2333.12     2268.06     97.32 o 
  -5   7   9       13.02       13.05     15.88 o 
  -4   7   9     3143.36     3001.51    160.92 o 
  -3   7   9      815.55      781.38     38.49 o 
  -2   7   9      355.36      360.84     28.37 o 
  -1   7   9       27.31       35.88     12.86 o 
   0   7   9       31.32       30.19     10.94 o 
   1   7   9      292.85      263.01     19.72 o 
   2   7   9       66.85       86.43     14.40 o 
   3   7   9     1327.19     1385.47     46.19 o 
   4   7   9     1612.10     1625.32     52.84 o 
   5   7   9      160.35      131.72     21.25 o 
   6   7   9     1081.19     1076.63     92.19 o 
   7   7   9       53.34       62.03     40.92 o 
  -8   8   9       42.41       35.33     43.83 o 
  -7   8   9      333.10      366.51     64.01 o 
  -6   8   9        6.78       18.72     19.12 o 
  -5   8   9      113.34       76.69     22.36 o 
  -4   8   9       15.10       15.93     16.47 o 
  -3   8   9     1747.41     1723.93     63.37 o 
  -2   8   9       38.00       57.30     15.12 o 
  -1   8   9     2653.39     2512.38     80.74 o 
   0   8   9       51.08       42.98     12.72 o 
   1   8   9     3754.30     3564.78    129.73 o 
   2   8   9      657.21      699.95     51.06 o 
   3   8   9      661.09      643.34     50.44 o 
   4   8   9      403.52      480.48     53.63 o 
   5   8   9       26.26       44.31     23.08 o 
   6   8   9       35.37       54.00     36.93 o 
  -7   9   9      393.09      309.31     60.57 o 
  -6   9   9      110.05      117.85     39.96 o 
  -5   9   9     1700.81     1741.16    104.18 o 
  -4   9   9      823.12      755.62     94.59 o 
  -3   9   9     1990.73     1885.78    133.16 o 
  -2   9   9       22.59       13.82     13.52 o 
  -1   9   9       64.40       54.25     15.86 o 
   0   9   9       19.76       45.73     15.91 o 
   1   9   9        4.70        4.30     15.30 o 
   2   9   9        5.47       24.74     30.37 o 
   3   9   9     1215.07     1214.31     83.57 o 
   4   9   9      185.44      220.16     34.94 o 
   5   9   9     1068.82     1058.38     70.47 o 
   6   9   9      365.70      461.96     51.76 o 
  -7  10   9        8.31        0.00     41.55 o 
  -6  10   9       43.78       94.47     40.97 o 
  -5  10   9        1.33       13.54     20.72 o 
  -4  10   9      224.36      227.16     34.27 o 
  -3  10   9        0.21       11.16     15.49 o 
  -2  10   9      882.91      879.07     56.91 o 
  -1  10   9      520.14      536.80     38.34 o 
   0  10   9     2545.89     2564.05    106.28 o 
   1  10   9     1038.04     1041.38     64.18 o 
   2  10   9      474.56      534.72     50.51 o 
   3  10   9       63.91       53.91     24.83 o 
   4  10   9       23.80        0.00     20.35 o 
   5  10   9        0.82        0.00     22.04 o 
  -6  11   9      617.01      513.89     78.48 o 
  -5  11   9       38.63       28.43     30.96 o 
  -4  11   9      949.59     1031.06    111.25 o 
  -3  11   9       21.87       71.81     20.68 o 
  -2  11   9      776.36      848.52     49.93 o 
  -1  11   9      106.17      118.89     22.37 o 
   0  11   9        0.04       16.52     18.20 o 
   1  11   9       18.47       24.90     21.41 o 
   2  11   9      994.13     1042.97     89.76 o 
   3  11   9      408.35      493.97     83.78 o 
   4  11   9     1064.68      952.27     71.81 o 
  -5  12   9        0.65       36.84     33.31 o 
  -4  12   9        0.86        0.00     21.17 o 
  -3  12   9       54.13       97.27     23.13 o 
  -2  12   9      416.99      424.23     46.55 o 
  -1  12   9     1393.90     1450.34     78.81 o 
   0  12   9      244.04      228.81     37.45 o 
   1  12   9      767.43      863.77    103.85 o 
   2  12   9       39.58       22.50     24.25 o 
   3  12   9      271.07      307.83     46.10 o 
  -3  13   9      308.89      299.14     42.91 o 
  -2  13   9       13.76        9.80     20.57 o 
  -1  13   9        0.52        0.00     26.28 o 
   0  13   9       11.73        0.31     28.01 o 
   1  13   9      105.27      106.48     36.31 o 
 -10   0  10      534.06      462.91     64.86 o 
  -8   0  10      330.48      307.08     45.17 o 
  -6   0  10      159.84      125.67     33.06 o 
  -4   0  10     1672.89     1649.67     99.85 o 
  -2   0  10     7837.37     8048.85    246.05 o 
   0   0  10    10476.69    10558.79    312.47 o 
   2   0  10      599.17      588.02     37.39 o 
   4   0  10      229.24      182.45     38.27 o 
   6   0  10      105.93      121.22     36.00 o 
   8   0  10      760.09      536.09     78.40 o 
 -10   1  10        1.10        1.70     18.71 o 
  -9   1  10      209.90      173.97     24.83 o 
  -8   1  10      256.95      270.50     23.61 o 
  -7   1  10     1679.62     1588.77    118.09 o 
  -6   1  10      980.39     1028.56     45.42 o 
  -5   1  10      557.25      558.35     35.68 o 
  -4   1  10      375.23      351.10     33.07 o 
  -3   1  10     2021.35     1939.91     77.58 o 
  -2   1  10      472.65      536.00     26.14 o 
  -1   1  10      811.99      815.67     48.55 o 
   0   1  10      191.03      189.54     16.52 o 
   1   1  10     4089.43     4084.47     82.83 o 
   2   1  10     2934.30     2951.05     72.68 o 
   3   1  10     1937.38     1872.28     62.24 o 
   4   1  10     3584.76     3474.08    127.34 o 
   5   1  10      783.19      763.56     52.76 o 
   6   1  10      814.87      780.17     59.01 o 
   7   1  10       50.33       60.82     20.58 o 
   8   1  10       12.86       20.20     25.98 o 
  -9   2  10      491.11      420.74     42.88 o 
  -8   2  10      121.68       94.78     20.04 o 
  -7   2  10      681.59      616.61     60.79 o 
  -6   2  10      142.34      135.15     18.50 o 
  -5   2  10      264.99      249.25     22.20 o 
  -4   2  10      103.72       86.10     13.92 o 
  -3   2  10     8054.01     8263.60    202.53 o 
  -2   2  10      911.46      913.72     45.06 o 
  -1   2  10     5038.07     5042.44    141.54 o 
   0   2  10      882.31      909.82     35.60 o 
   1   2  10     3498.24     3559.24     74.33 o 
   2   2  10     1206.76     1162.86     32.09 o 
   3   2  10      598.63      570.99     26.89 o 
   4   2  10      116.44      103.48     30.79 o 
   5   2  10      269.97      288.74     50.68 o 
   6   2  10       80.76       59.37     20.76 o 
   7   2  10     1204.05     1109.81     67.31 o 
   8   2  10       12.19       48.93     22.45 o 
  -9   3  10       44.57       69.29     23.66 o 
  -8   3  10       41.64       36.30     21.76 o 
  -7   3  10      806.92      863.20     68.89 o 
  -6   3  10     3897.90     3824.47    110.16 o 
  -5   3  10     2394.42     2315.35     72.87 o 
  -4   3  10     1383.31     1242.13     45.31 o 
  -3   3  10      638.14      589.71     76.55 o 
  -2   3  10      110.64      107.36     15.96 o 
  -1   3  10      673.42      658.16     23.37 o 
   0   3  10     1056.72     1082.46     38.41 o 
   1   3  10     3759.50     3725.74     77.84 o 
   2   3  10        2.25       21.72      8.47 o 
   3   3  10     4129.97     3881.60     93.34 o 
   4   3  10     2299.32     2202.16     61.98 o 
   5   3  10     1802.09     1747.73     63.38 o 
   6   3  10      454.17      458.18     45.05 o 
   7   3  10       35.82       37.91     24.65 o 
   8   3  10        6.82        0.00     39.45 o 
  -9   4  10       30.70       54.09     23.93 o 
  -8   4  10      257.59      242.68     34.83 o 
  -7   4  10        3.12        0.00     12.94 o 
  -6   4  10      303.56      287.30     27.00 o 
  -5   4  10      339.03      344.70     27.96 o 
  -4   4  10     2762.09     2685.36    102.90 o 
  -3   4  10        2.00       14.51     12.61 o 
  -2   4  10     7108.55     7007.52    152.73 o 
  -1   4  10     1034.39     1025.45     31.04 o 
   0   4  10     6710.76     6728.68    130.80 o 
   1   4  10       89.36       80.09     10.13 o 
   2   4  10      793.57      755.30     34.47 o 
   3   4  10      748.26      773.30     31.00 o 
   4   4  10        0.18        5.71     10.36 o 
   5   4  10       53.14       42.44     14.88 o 
   6   4  10      339.50      325.04     30.71 o 
   7   4  10       48.08       34.55     19.39 o 
  -9   5  10       19.93       51.48     24.70 o 
  -8   5  10      575.29      602.10     52.18 o 
  -7   5  10      430.91      419.00     43.44 o 
  -6   5  10      861.69      832.60     66.27 o 
  -5   5  10       93.97      121.40     23.91 o 
  -4   5  10     1427.29     1339.89     64.31 o 
  -3   5  10      670.05      654.38     44.88 o 
  -2   5  10     1604.40     1567.87    106.66 o 
  -1   5  10      156.94      164.59     14.29 o 
   0   5  10      605.20      582.94     24.00 o 
   1   5  10      661.26      615.18     24.19 o 
   2   5  10     3428.28     3496.64     86.47 o 
   3   5  10      976.98      923.84     35.41 o 
   4   5  10     2123.31     2063.66     61.18 o 
   5   5  10      221.54      224.27     25.21 o 
   6   5  10      210.42      250.49     43.91 o 
   7   5  10       55.36       73.50     34.36 o 
  -9   6  10      360.36      466.40    104.27 o 
  -8   6  10       14.39       17.09     21.50 o 
  -7   6  10        0.66       13.13     18.84 o 
  -6   6  10      173.14      147.21     40.34 o 
  -5   6  10        0.62        0.00     13.01 o 
  -4   6  10      575.48      423.57     55.14 o 
  -3   6  10     1416.88     1431.45     67.09 o 
  -2   6  10      109.70      110.25     17.13 o 
  -1   6  10     9537.64     9297.31    177.50 o 
   0   6  10        1.62        8.81      8.55 o 
   1   6  10     7826.27     7543.67    164.68 o 
   2   6  10      127.39      145.61     16.32 o 
   3   6  10        6.00       14.58     11.30 o 
   4   6  10       22.83       19.46     21.11 o 
   5   6  10      124.14      133.64     18.57 o 
   6   6  10       12.63       19.09     16.34 o 
   7   6  10      172.22      176.47     26.20 o 
  -8   7  10      163.15      287.10     60.73 o 
  -7   7  10     1166.92     1186.67    100.19 o 
  -6   7  10      108.07       73.47     23.21 o 
  -5   7  10     2207.60     2061.01     90.59 o 
  -4   7  10      409.69      390.53     47.40 o 
  -3   7  10      504.59      513.45     56.98 o 
  -2   7  10      195.72      196.25     24.94 o 
  -1   7  10      356.91      327.55     27.52 o 
   0   7  10      759.94      713.49     31.41 o 
   1   7  10        2.41       17.15     10.22 o 
   2   7  10     2289.47     2260.36     63.76 o 
   3   7  10     2204.17     2330.80     66.83 o 
   4   7  10      170.97      188.79     20.69 o 
   5   7  10      897.51      960.33     50.53 o 
   6   7  10       45.96       56.69     22.71 o 
  -8   8  10      235.92      281.72     68.73 o 
  -7   8  10       29.78       58.88     36.34 o 
  -6   8  10       14.10       49.41     21.89 o 
  -5   8  10       36.68       30.80     19.05 o 
  -4   8  10     2130.29     2023.06    126.94 o 
  -3   8  10      391.65      401.07     32.73 o 
  -2   8  10     1880.22     1851.07     66.71 o 
  -1   8  10      761.25      774.80     41.80 o 
   0   8  10     1278.90     1280.11     43.77 o 
   1   8  10      525.70      515.64     43.86 o 
   2   8  10     1173.14     1269.02     80.80 o 
   3   8  10      525.05      503.85     46.78 o 
   4   8  10       34.31       42.32     24.39 o 
   5   8  10       18.91       20.15     23.39 o 
   6   8  10      716.00      810.15     87.99 o 
  -7   9  10      136.99      103.97     49.38 o 
  -6   9  10      864.60      883.07    130.85 o 
  -5   9  10      470.15      452.97     74.11 o 
  -4   9  10     1314.34     1199.97     71.42 o 
  -3   9  10       24.96       22.80     14.77 o 
  -2   9  10       69.95       65.25     22.14 o 
  -1   9  10       56.60       55.24     16.57 o 
   0   9  10      106.26      119.41     34.78 o 
   1   9  10       35.81       32.49     18.50 o 
   2   9  10     1147.53     1249.45    103.30 o 
   3   9  10      285.06      335.89     41.22 o 
   4   9  10      985.22     1107.13     67.76 o 
   5   9  10      526.40      490.25     50.50 o 
  -6  10  10       12.32        4.21     29.11 o 
  -5  10  10       84.62       48.50     40.21 o 
  -4  10  10        0.99       19.32     20.06 o 
  -3  10  10     1554.68     1658.49     67.20 o 
  -2  10  10      367.48      456.59     37.76 o 
  -1  10  10     1416.60     1501.40     61.55 o 
   0  10  10     1525.08     1510.53     76.80 o 
   1  10  10      346.67      462.59     47.01 o 
   2  10  10        0.61        0.00     19.84 o 
   3  10  10        6.45       19.67     34.99 o 
   4  10  10        0.19        2.48     22.40 o 
   5  10  10       81.27       54.54     30.23 o 
  -5  11  10      346.46      321.66     42.18 o 
  -4  11  10        0.52       18.68     19.35 o 
  -3  11  10      581.60      634.49     45.99 o 
  -2  11  10      112.19      127.60     23.42 o 
  -1  11  10        6.62       27.22     20.73 o 
   0  11  10       65.60      102.46     27.84 o 
   1  11  10      966.11     1073.19     82.06 o 
   2  11  10      163.23      211.62     36.67 o 
   3  11  10      937.39      963.58     95.85 o 
   4  11  10      112.40      171.79     36.91 o 
  -4  12  10       32.86       70.58     40.63 o 
  -3  12  10      142.63      138.91     35.86 o 
  -2  12  10      786.69      859.54     53.55 o 
  -1  12  10      123.21      140.59     58.80 o 
   0  12  10     1365.74     1460.46     81.00 o 
   1  12  10      156.52      227.03     38.48 o 
   2  12  10       79.73      132.73     35.14 o 
  -1  13  10        8.40       19.01     45.17 o 
  -9   0  11      173.21      187.35     31.01 o 
  -7   0  11      185.13      125.08     24.70 o 
  -5   0  11       39.32       19.77     19.35 o 
  -3   0  11     7585.95     7864.07    348.51 o 
  -1   0  11     6586.54     6126.67    193.99 o 
   1   0  11     1767.25     1750.94     86.94 o 
   3   0  11     1061.72      931.45     73.27 o 
   5   0  11      469.65      438.09     60.90 o 
   7   0  11     1444.82     1416.32    109.10 o 
  -9   1  11       77.94       76.79     17.19 o 
  -8   1  11      381.31      404.00     34.10 o 
  -7   1  11     1513.10     1519.23     58.57 o 
  -6   1  11     2382.55     2306.91    101.46 o 
  -5   1  11     1551.15     1564.15     62.36 o 
  -4   1  11      410.35      399.28     36.17 o 
  -3   1  11       97.74      100.76     19.55 o 
  -2   1  11      457.88      399.02     23.97 o 
  -1   1  11      115.97      114.11     15.57 o 
   0   1  11     2919.49     2957.11     74.03 o 
   1   1  11     3206.49     3207.46     79.19 o 
   2   1  11      721.08      747.57     49.88 o 
   3   1  11     2831.14     2882.06    109.92 o 
   4   1  11       95.96       76.50     20.24 o 
   5   1  11      646.72      572.84    106.37 o 
   6   1  11      306.28      318.45     38.69 o 
   7   1  11       83.23      105.23     23.93 o 
  -9   2  11       21.73        3.66     22.00 o 
  -8   2  11      170.06      208.20     39.30 o 
  -7   2  11       11.24       19.41     14.29 o 
  -6   2  11      280.25      355.86     29.01 o 
  -5   2  11      540.74      487.19     33.98 o 
  -4   2  11     5046.04     5247.90    176.56 o 
  -3   2  11       14.61        0.00     10.70 o 
  -2   2  11     4952.58     5065.11    117.66 o 
  -1   2  11       10.79       11.93      7.29 o 
   0   2  11     2685.91     2670.11     59.60 o 
   1   2  11     1080.31     1020.76     36.80 o 
   2   2  11      367.73      326.38     28.12 o 
   3   2  11        2.91        1.64     10.10 o 
   4   2  11      613.38      595.21     47.37 o 
   5   2  11        9.40       10.44     16.46 o 
   6   2  11     1758.11     1500.44    123.82 o 
   7   2  11        5.76        0.00     17.44 o 
  -9   3  11      119.33      142.33     47.95 o 
  -8   3  11      543.59      508.30     37.93 o 
  -7   3  11      695.49      653.53     51.51 o 
  -6   3  11     1962.30     1830.58     64.80 o 
  -5   3  11      774.55      707.50     49.04 o 
  -4   3  11      281.39      316.01     33.45 o 
  -3   3  11       17.07        8.72     12.97 o 
  -2   3  11      106.69      107.75     16.53 o 
  -1   3  11        0.54        3.29      7.26 o 
   0   3  11     1657.46     1622.58     47.40 o 
   1   3  11     1207.50     1156.02     57.79 o 
   2   3  11     1726.97     1765.28     51.20 o 
   3   3  11     1659.09     1563.08     79.77 o 
   4   3  11     2107.64     2116.93     90.90 o 
   5   3  11      879.78      875.93     60.01 o 
   6   3  11        8.12       14.72     17.03 o 
   7   3  11       18.37       56.81     21.97 o 
  -9   4  11      206.73      256.25     40.80 o 
  -8   4  11       54.72       49.56     18.98 o 
  -7   4  11       23.11        7.74     14.29 o 
  -6   4  11        3.70        3.93     15.73 o 
  -5   4  11     1544.42     1412.13    151.25 o 
  -4   4  11       43.79       83.01     19.48 o 
  -3   4  11     4570.43     4364.96    324.45 o 
  -2   4  11      538.65      584.07     27.88 o 
  -1   4  11     4372.08     4283.56    105.37 o 
   0   4  11      171.95      165.82     14.25 o 
   1   4  11     1567.30     1548.08     41.17 o 
   2   4  11      246.46      244.45     19.86 o 
   3   4  11        3.27       16.94     10.26 o 
   4   4  11       23.14       26.62     11.88 o 
   5   4  11      662.43      622.09     51.45 o 
   6   4  11        1.33        0.00     16.10 o 
   7   4  11      571.03      562.41     53.71 o 
  -9   5  11      310.97      226.95     64.01 o 
  -8   5  11       61.48       89.33     35.92 o 
  -7   5  11      356.25      466.20     59.35 o 
  -6   5  11      119.10      172.39     29.02 o 
  -5   5  11      754.97      811.90     59.26 o 
  -4   5  11      292.34      377.84     37.03 o 
  -3   5  11     1633.07     1512.56     69.47 o 
  -2   5  11       64.13       74.47     14.95 o 
  -1   5  11      640.55      664.78     26.23 o 
   0   5  11     2270.75     2232.38     54.16 o 
   1   5  11     3546.61     3431.91     84.99 o 
   2   5  11     2961.20     2786.84     73.57 o 
   3   5  11     2271.07     2380.93     76.50 o 
   4   5  11      418.19      444.41     28.85 o 
   5   5  11      368.28      421.74     34.69 o 
   6   5  11       31.15       27.77     20.92 o 
   7   5  11      156.31      141.05     29.63 o 
  -8   6  11       22.54        2.36     30.37 o 
  -7   6  11        7.78       35.96     20.33 o 
  -6   6  11      138.31      123.98     25.48 o 
  -5   6  11      653.28      546.17     89.92 o 
  -4   6  11     1764.18     1616.43     75.42 o 
  -3   6  11      253.68      236.41     29.92 o 
  -2   6  11     6922.17     6517.20    170.71 o 
  -1   6  11        0.88        0.00     10.74 o 
   0   6  11     2970.80     2917.14     67.31 o 
   1   6  11       21.49       31.27     10.79 o 
   2   6  11      427.55      386.18     25.19 o 
   3   6  11       28.46       43.56     13.28 o 
   4   6  11      290.14      299.17     24.94 o 
   5   6  11      104.87      119.86     21.98 o 
   6   6  11      267.52      260.98     40.42 o 
  -8   7  11      532.84      383.25     72.51 o 
  -7   7  11      105.85      101.19     27.92 o 
  -6   7  11      940.95     1009.29     91.35 o 
  -5   7  11      101.94      117.70     25.04 o 
  -4   7  11      541.44      559.94     47.20 o 
  -3   7  11       95.35      104.26     23.48 o 
  -2   7  11      102.91      119.18     23.27 o 
  -1   7  11       46.52       32.01     13.47 o 
   0   7  11      402.24      419.70     29.07 o 
   1   7  11     1621.33     1611.50     59.55 o 
   2   7  11     2282.65     2389.23    102.54 o 
   3   7  11       72.33      111.45     20.02 o 
   4   7  11     1296.26     1471.50     52.03 o 
   5   7  11        2.03       22.60     20.66 o 
   6   7  11        8.69       24.72     23.33 o 
  -7   8  11        4.45        0.00     32.05 o 
  -6   8  11       64.92       85.39     24.40 o 
  -5   8  11     1208.27     1141.00     65.72 o 
  -4   8  11      279.73      304.08     37.12 o 
  -3   8  11     3989.37     3773.34    113.71 o 
  -2   8  11      488.49      508.38     36.13 o 
  -1   8  11      566.52      591.83     37.74 o 
   0   8  11      434.79      476.65     39.83 o 
   1   8  11      669.33      655.22     50.14 o 
   2   8  11       94.71       85.69     24.45 o 
   3   8  11        7.95        0.00     19.39 o 
   4   8  11        0.22        0.00     22.02 o 
   5   8  11      761.87      765.65     60.36 o 
  -7   9  11      465.19      463.75     81.18 o 
  -6   9  11      493.20      478.15     49.09 o 
  -5   9  11      947.90     1023.63     68.03 o 
  -4   9  11        1.25        3.75     17.86 o 
  -3   9  11      195.25      222.77     27.49 o 
  -2   9  11       15.58       27.80     15.52 o 
  -1   9  11      139.03      125.82     21.79 o 
   0   9  11       25.49       26.21     19.62 o 
   1   9  11     1154.08     1240.54     67.35 o 
   2   9  11       73.94       98.58     28.28 o 
   3   9  11      956.92      926.29     95.73 o 
   4   9  11      461.81      599.67     55.34 o 
   5   9  11      441.53      537.78     55.35 o 
  -6  10  11       52.74       57.29     33.31 o 
  -5  10  11       99.08       99.03     36.63 o 
  -4  10  11      437.55      433.45     60.94 o 
  -3  10  11      299.23      293.45     32.04 o 
  -2  10  11     1279.50     1327.22     58.96 o 
  -1  10  11      748.29      843.78     61.67 o 
   0  10  11      395.18      497.86     49.48 o 
   1  10  11        0.55        0.00     20.86 o 
   2  10  11        0.83        0.76     21.77 o 
   3  10  11        0.30       24.45     22.67 o 
   4  10  11      163.00      188.55     60.82 o 
  -5  11  11      103.80      120.26     29.48 o 
  -4  11  11      399.78      522.78     53.05 o 
  -3  11  11       85.47       90.67     30.62 o 
  -2  11  11       39.46       30.41     19.34 o 
  -1  11  11      392.02      403.74     45.34 o 
   0  11  11      881.65     1015.31     71.27 o 
   1  11  11      144.95      205.88     35.55 o 
   2  11  11     1131.10     1204.83     78.66 o 
   3  11  11        2.21       13.62     25.58 o 
  -3  12  11      477.94      512.28     44.81 o 
  -2  12  11       72.09       45.95     23.48 o 
  -1  12  11      763.78      794.17     67.57 o 
   0  12  11       92.84      104.36     36.35 o 
   1  12  11      166.80      195.07     37.74 o 
  -8   0  12       13.34       26.28     19.68 o 
  -6   0  12      647.91      601.12     67.55 o 
  -4   0  12     6306.00     6308.45    293.41 o 
  -2   0  12     5057.08     5164.08    368.49 o 
   0   0  12      195.18      206.17     25.58 o 
   2   0  12     1988.20     2002.50     80.07 o 
   4   0  12      505.75      515.32     66.03 o 
   6   0  12     1148.98     1111.30    100.44 o 
  -9   1  12      204.05      225.36     23.90 o 
  -8   1  12      553.83      544.84     39.64 o 
  -7   1  12      518.66      558.05     37.76 o 
  -6   1  12     1295.85     1271.07     93.60 o 
  -5   1  12     2136.54     2165.56     71.09 o 
  -4   1  12      710.17      688.83     47.81 o 
  -3   1  12      123.25      139.47     23.25 o 
  -2   1  12      438.07      438.80     26.45 o 
  -1   1  12     2349.69     2351.87     64.33 o 
   0   1  12     2079.43     1968.97     84.54 o 
   1   1  12     2136.52     2151.66     59.51 o 
   2   1  12     2437.16     2333.13     74.83 o 
   3   1  12       60.35       63.34     20.19 o 
   4   1  12      258.22      237.41     31.85 o 
   5   1  12      608.66      598.65     50.88 o 
   6   1  12       14.43        0.00     30.41 o 
   7   1  12        4.15       16.15     30.83 o 
  -9   2  12      100.39      152.76     27.56 o 
  -8   2  12        4.12        0.00     15.55 o 
  -7   2  12      275.59      345.13     39.08 o 
  -6   2  12      154.82      203.80     29.80 o 
  -5   2  12     2011.40     1927.00    187.84 o 
  -4   2  12       19.06       16.30     17.24 o 
  -3   2  12     2525.99     2501.35    108.51 o 
  -2   2  12        5.01       17.20     10.40 o 
  -1   2  12     3368.67     3303.68     83.35 o 
   0   2  12     1542.15     1385.98     81.06 o 
   1   2  12      842.50      824.44     62.02 o 
   2   2  12        5.54        1.06      9.63 o 
   3   2  12      904.03      836.46     65.82 o 
   4   2  12      191.00      190.34     28.98 o 
   5   2  12     2800.56     2736.13    114.26 o 
   6   2  12        1.64       15.77     27.46 o 
   7   2  12      564.31      496.30     76.55 o 
  -9   3  12      491.50      457.30     48.51 o 
  -8   3  12      375.57      371.76     49.84 o 
  -7   3  12      598.07      592.59     60.82 o 
  -6   3  12      998.16      997.03     60.11 o 
  -5   3  12       14.74       14.66     20.82 o 
  -4   3  12      509.37      409.14     38.53 o 
  -3   3  12       77.11       99.29     21.02 o 
  -2   3  12       19.62       30.72     12.55 o 
  -1   3  12      525.85      514.57     23.34 o 
   0   3  12     1600.01     1481.08     78.26 o 
   1   3  12     2294.87     2224.71     67.36 o 
   2   3  12     3550.57     3239.12     97.00 o 
   3   3  12     1849.15     1882.91    139.44 o 
   4   3  12      542.37      513.32     94.76 o 
   5   3  12      100.00      121.08     26.25 o 
   6   3  12        1.10       10.07     16.41 o 
   7   3  12        9.27        0.00     20.01 o 
  -9   4  12        1.48        0.00     38.44 o 
  -8   4  12       15.93       44.28     23.49 o 
  -7   4  12        2.52        3.69     20.74 o 
  -6   4  12     1196.99     1313.58     68.58 o 
  -5   4  12       10.28        0.00     14.29 o 
  -4   4  12     1554.74     1443.93     69.86 o 
  -3   4  12      208.86      217.98     28.67 o 
  -2   4  12     3861.02     3829.95    134.78 o 
  -1   4  12      217.34      212.66     16.45 o 
   0   4  12      486.51      469.56     23.02 o 
   1   4  12        4.78       18.79      9.91 o 
   2   4  12      133.04      129.69     18.69 o 
   3   4  12      147.18      124.08     19.56 o 
   4   4  12     2020.18     2075.25     92.28 o 
   5   4  12        8.46       18.32     40.84 o 
   6   4  12      984.39     1082.96     71.62 o 
  -8   5  12      255.04      201.65     35.11 o 
  -7   5  12       98.98      135.94     28.77 o 
  -6   5  12      781.30      657.55     52.19 o 
  -5   5  12      148.20      177.04     28.22 o 
  -4   5  12      564.93      485.69     43.12 o 
  -3   5  12       81.19       68.50     19.66 o 
  -2   5  12      889.33      877.78     34.85 o 
  -1   5  12      337.05      318.44     20.35 o 
   0   5  12     3874.89     3818.04     83.43 o 
   1   5  12     3488.10     3514.61     88.08 o 
   2   5  12     1844.31     1817.28     55.37 o 
   3   5  12      276.61      306.80     24.56 o 
   4   5  12      912.55     1006.75     49.70 o 
   5   5  12       81.67       50.66     31.42 o 
   6   5  12      135.51      113.73     34.45 o 
  -8   6  12        0.26        0.00     37.10 o 
  -7   6  12      112.47       84.02     26.25 o 
  -6   6  12       74.07       89.98     47.70 o 
  -5   6  12      659.34      558.07     86.60 o 
  -4   6  12       77.06       79.39     21.41 o 
  -3   6  12     5589.90     5331.72    260.60 o 
  -2   6  12       53.88       42.81     15.15 o 
  -1   6  12     1332.15     1344.02     63.59 o 
   0   6  12       18.46        0.00      9.03 o 
   1   6  12        0.81        0.00      9.56 o 
   2   6  12       21.50        6.45     11.36 o 
   3   6  12      266.63      319.50     25.53 o 
   4   6  12      272.44      271.92     25.07 o 
   5   6  12      465.13      488.20     48.12 o 
   6   6  12       18.47       21.89     23.05 o 
  -7   7  12      789.06      783.35    121.51 o 
  -6   7  12      125.70      120.99     28.34 o 
  -5   7  12      395.48      386.21     46.85 o 
  -4   7  12       15.77       41.55     19.62 o 
  -3   7  12      167.71      182.46     27.91 o 
  -2   7  12      487.38      502.15     34.96 o 
  -1   7  12     1176.61     1260.19     83.21 o 
   0   7  12      672.56      738.59     40.95 o 
   1   7  12     2493.70     2562.07     97.48 o 
   2   7  12       74.24       62.45     14.60 o 
   3   7  12     1386.52     1446.58     53.98 o 
   4   7  12       99.01      142.48     19.84 o 
   5   7  12      102.77       83.61     34.66 o 
  -7   8  12       11.95       27.09     25.84 o 
  -6   8  12      612.10      638.39     55.90 o 
  -5   8  12      168.88      116.24     26.88 o 
  -4   8  12      913.96      812.24     58.79 o 
  -3   8  12      195.46      187.22     24.67 o 
  -2   8  12     1006.82      949.21     65.33 o 
  -1   8  12      153.97      179.36     23.07 o 
   0   8  12      635.04      526.85     36.39 o 
   1   8  12       68.52       99.52     25.49 o 
   2   8  12       10.29       12.91     19.44 o 
   3   8  12       32.20       30.86     22.42 o 
   4   8  12     1098.08     1282.74     72.62 o 
   5   8  12       78.72        0.42     34.66 o 
  -6   9  12      340.22      350.70     42.72 o 
  -5   9  12      109.83      104.66     27.06 o 
  -4   9  12      152.34      118.81     28.35 o 
  -3   9  12        3.14        6.03     15.82 o 
  -2   9  12      149.73      171.12     24.86 o 
  -1   9  12        0.32        0.74     15.26 o 
   0   9  12     1798.44     1830.13     86.16 o 
   1   9  12      199.68      253.37     36.38 o 
   2   9  12     1322.55     1350.44     73.38 o 
   3   9  12      353.12      416.72     46.64 o 
   4   9  12      502.05      524.38    112.30 o 
  -5  10  12      466.41      470.44     51.47 o 
  -4  10  12      241.24      311.61     43.07 o 
  -3  10  12     1113.73     1036.80     67.36 o 
  -2  10  12      297.11      372.11     46.17 o 
  -1  10  12      337.73      349.97     49.13 o 
   0  10  12       49.17       72.05     23.83 o 
   1  10  12       24.69       23.40     20.22 o 
   2  10  12       14.94       34.04     23.94 o 
   3  10  12      320.48      396.83     47.23 o 
  -4  11  12       61.04       57.25     32.85 o 
  -3  11  12        0.17       12.31     18.02 o 
  -2  11  12       19.84       25.04     18.63 o 
  -1  11  12      495.40      498.23     51.67 o 
   0  11  12      157.19      209.33     37.15 o 
   1  11  12      753.69      831.17    152.59 o 
   2  11  12        0.36        0.00     23.53 o 
  -1  12  12      116.69      140.40     53.84 o 
  -9   0  13       22.21       23.56     22.55 o 
  -7   0  13      120.03      157.05     27.61 o 
  -5   0  13     4917.80     4820.46    240.16 o 
  -3   0  13     6484.27     6914.19    318.56 o 
  -1   0  13      180.13      196.35     27.14 o 
   1   0  13     1065.93      994.46     51.79 o 
   3   0  13       19.61       45.34     23.47 o 
   5   0  13     1249.13     1202.99     99.01 o 
  -9   1  13      466.92      563.83     36.40 o 
  -8   1  13      131.33      120.09     18.66 o 
  -7   1  13      187.77      232.02     34.31 o 
  -6   1  13      907.52      771.73     56.13 o 
  -5   1  13      217.58      184.58     28.46 o 
  -4   1  13       38.70       20.00     23.60 o 
  -3   1  13      884.34      907.40     52.04 o 
  -2   1  13     2408.65     2558.00     71.13 o 
  -1   1  13      941.46      968.01     36.94 o 
   0   1  13     2183.17     2174.26     83.50 o 
   1   1  13     4356.15     4170.57    101.46 o 
   2   1  13      613.69      567.67     58.13 o 
   3   1  13       43.71       89.02     20.77 o 
   4   1  13      210.94      214.97     32.52 o 
   5   1  13        0.52        9.00     15.98 o 
   6   1  13       89.46       42.57     34.53 o 
  -9   2  13        3.62       16.95     19.09 o 
  -8   2  13      102.98       81.94     26.76 o 
  -7   2  13      313.61      235.84     33.92 o 
  -6   2  13     1958.30     1868.29    104.73 o 
  -5   2  13      288.83      219.24     30.49 o 
  -4   2  13     1490.08     1450.30     70.71 o 
  -3   2  13       38.26       37.43     17.54 o 
  -2   2  13     2891.14     3029.54     80.53 o 
  -1   2  13      325.69      299.06     22.64 o 
   0   2  13      680.74      608.42     33.19 o 
   1   2  13      670.18      652.21     30.97 o 
   2   2  13      822.05      756.37     52.61 o 
   3   2  13       89.98       69.04     20.81 o 
   4   2  13     2957.01     2997.80    149.23 o 
   5   2  13        0.10        1.89     20.23 o 
   6   2  13      554.17      546.57     53.53 o 
  -8   3  13      505.15      501.98     79.49 o 
  -7   3  13      275.62      227.98     44.04 o 
  -6   3  13       15.10        0.00     20.53 o 
  -5   3  13        2.70        0.00     13.43 o 
  -4   3  13       59.11       46.36     19.18 o 
  -3   3  13      248.42      269.40     31.74 o 
  -2   3  13      633.64      617.13     36.87 o 
  -1   3  13      497.44      498.69     28.18 o 
   0   3  13     2251.24     2217.61     62.73 o 
   1   3  13     3283.10     2873.47    107.75 o 
   2   3  13     3295.31     3129.17    102.97 o 
   3   3  13     1012.93      971.03     58.51 o 
   4   3  13      100.06      166.77     30.11 o 
   5   3  13       34.93       93.92     30.28 o 
   6   3  13       97.89       92.08     37.56 o 
  -8   4  13        4.64       11.54     42.10 o 
  -7   4  13      716.61      676.72     56.19 o 
  -6   4  13       12.40       15.86     20.09 o 
  -5   4  13     1534.44     1602.04     77.78 o 
  -4   4  13      439.45      499.01     44.27 o 
  -3   4  13     1511.84     1439.94     69.74 o 
  -2   4  13      240.40      265.88     28.80 o 
  -1   4  13     1319.46     1229.33     43.27 o 
   0   4  13      311.41      254.79     20.88 o 
   1   4  13       19.56       17.00     11.14 o 
   2   4  13      290.84      299.54     27.48 o 
   3   4  13     1582.18     1620.70     80.94 o 
   4   4  13       12.65       20.02     19.05 o 
   5   4  13     1059.02     1045.14    122.14 o 
   6   4  13      109.14      125.93     30.64 o 
  -8   5  13      147.78      186.13     44.75 o 
  -7   5  13      400.50      425.42     46.16 o 
  -6   5  13       86.32       80.70     23.01 o 
  -5   5  13      207.06      192.49     30.79 o 
  -4   5  13      662.52      681.23     51.02 o 
  -3   5  13      718.97      728.59     55.69 o 
  -2   5  13     1155.28     1082.50     40.37 o 
  -1   5  13     4035.72     3978.08     87.97 o 
   0   5  13      212.67      253.67     18.94 o 
   1   5  13      563.45      630.22     38.07 o 
   2   5  13      279.49      293.16     28.00 o 
   3   5  13      909.58      927.50     53.75 o 
   4   5  13       99.81      119.74     26.17 o 
   5   5  13      231.06      253.45     36.25 o 
   6   5  13        5.35       33.89     23.71 o 
  -7   6  13       81.30       63.93     24.52 o 
  -6   6  13      470.29      476.01    114.65 o 
  -5   6  13       58.34       64.68     24.14 o 
  -4   6  13     2737.54     2567.80    107.74 o 
  -3   6  13       19.20        3.17     21.20 o 
  -2   6  13     2396.85     2325.42     77.68 o 
  -1   6  13       22.71        6.94     10.00 o 
   0   6  13       36.83       40.82     13.14 o 
   1   6  13       23.99       17.87     11.78 o 
   2   6  13      281.02      303.52     29.21 o 
   3   6  13      289.99      339.51     48.06 o 
   4   6  13      699.31      631.97     63.76 o 
   5   6  13       31.61        0.00     27.46 o 
  -7   7  13       76.83      100.00     30.19 o 
  -6   7  13       54.95       25.04     22.17 o 
  -5   7  13      112.87       72.49     23.41 o 
  -4   7  13       81.34       48.82     21.17 o 
  -3   7  13      359.94      340.76     37.98 o 
  -2   7  13      866.76      891.65     52.91 o 
  -1   7  13      573.62      644.11     40.02 o 
   0   7  13     1887.13     1860.18    135.93 o 
   1   7  13      170.48      194.72     25.11 o 
   2   7  13     1031.76     1053.36     50.03 o 
   3   7  13       40.94       29.98     16.93 o 
   4   7  13       84.34       65.53     19.84 o 
   5   7  13       45.07       88.91     35.33 o 
  -6   8  13       10.13       28.97     23.47 o 
  -5   8  13      523.30      534.80     51.42 o 
  -4   8  13       88.74       38.12     20.10 o 
  -3   8  13      803.54      847.43     59.92 o 
  -2   8  13      145.72      180.93     29.28 o 
  -1   8  13      932.03      993.79     48.82 o 
   0   8  13      263.62      287.48     28.67 o 
   1   8  13       83.17       99.76     39.41 o 
   2   8  13      237.73      282.53     38.99 o 
   3   8  13     1398.11     1564.78     80.55 o 
   4   8  13      157.78      203.06     53.75 o 
  -6   9  13        4.96        0.00     19.85 o 
  -5   9  13       31.95        2.64     21.25 o 
  -4   9  13       23.62       40.85     21.57 o 
  -3   9  13      250.95      252.79     57.20 o 
  -2   9  13       10.14        0.00     13.60 o 
  -1   9  13     1152.73     1030.94    107.55 o 
   0   9  13      397.64      442.01     49.21 o 
   1   9  13     1267.26     1309.39     72.31 o 
   2   9  13      626.40      667.05    101.36 o 
   3   9  13      663.10      631.91     56.55 o 
  -5  10  13      155.26      193.61     37.04 o 
  -4  10  13      711.13      782.95     63.99 o 
  -3  10  13      245.29      235.86     29.90 o 
  -2  10  13      622.14      583.01     43.00 o 
  -1  10  13        0.27       14.91     20.25 o 
   0  10  13        0.41        1.09     22.29 o 
   1  10  13        7.99       49.11     24.85 o 
   2  10  13      229.89      229.29     38.01 o 
  -3  11  13       89.25       90.35     26.84 o 
  -2  11  13      780.67      866.44     69.50 o 
  -1  11  13      184.35      216.86     40.44 o 
   0  11  13      719.29      873.15     67.95 o 
   1  11  13        8.57       31.38     43.99 o 
  -8   0  14      341.27      347.75     64.44 o 
  -6   0  14      867.63     1029.29     94.55 o 
  -4   0  14     2590.37     2347.86    140.31 o 
  -2   0  14      417.10      400.74     39.23 o 
   0   0  14      157.28      171.49     27.46 o 
   2   0  14      678.11      620.21     68.73 o 
   4   0  14      807.09      974.94     93.88 o 
   6   0  14      989.61      930.02    102.88 o 
  -8   1  14      248.68      402.18     36.56 o 
  -7   1  14      146.19      166.59     30.48 o 
  -6   1  14        5.66        0.00     16.00 o 
  -5   1  14       68.71       58.83     21.72 o 
  -4   1  14      939.42      911.28     57.18 o 
  -3   1  14     1991.42     2049.12     89.61 o 
  -2   1  14      862.38      859.21     68.08 o 
  -1   1  14     1389.49     1406.24     59.23 o 
   0   1  14     2443.50     2395.68     67.76 o 
   1   1  14      844.00      878.08     36.26 o 
   2   1  14     1159.55     1096.92    123.99 o 
   3   1  14      314.02      311.60     38.23 o 
   4   1  14       31.59       27.63     18.81 o 
   5   1  14       11.13        3.71     18.79 o 
   6   1  14      226.44      211.44     37.43 o 
  -8   2  14       94.81       89.66     28.88 o 
  -7   2  14      671.78      610.35     54.68 o 
  -6   2  14       25.42        8.08     27.55 o 
  -5   2  14     2219.08     2170.38     96.81 o 
  -4   2  14       16.58       36.01     17.81 o 
  -3   2  14     2328.33     2415.85    100.40 o 
  -2   2  14      125.35      104.79     16.34 o 
  -1   2  14      483.56      464.88     28.49 o 
   0   2  14       97.04       85.09     14.16 o 
   1   2  14     1823.82     1610.18     60.22 o 
   2   2  14       60.83       90.16     17.87 o 
   3   2  14     2875.84     2679.79    129.80 o 
   4   2  14        5.67        0.00     16.57 o 
   5   2  14      654.06      681.97     58.82 o 
   6   2  14        4.25        4.53     34.53 o 
  -8   3  14      111.55       94.88     33.52 o 
  -7   3  14       95.38       55.40     23.12 o 
  -6   3  14        6.98       13.20     18.71 o 
  -5   3  14      250.87      236.16     33.28 o 
  -4   3  14       19.98       12.04     14.51 o 
  -3   3  14      768.11      783.37    123.91 o 
  -2   3  14      774.11      735.19     48.81 o 
  -1   3  14     1440.57     1358.33     46.66 o 
   0   3  14     1394.11     1356.36     66.54 o 
   1   3  14     1139.24     1061.15     46.84 o 
   2   3  14     1177.66     1150.01     50.05 o 
   3   3  14       70.62       44.66     20.19 o 
   4   3  14      406.69      435.18     46.41 o 
   5   3  14      113.49      137.29     29.55 o 
  -8   4  14      214.85      236.73     39.33 o 
  -7   4  14       16.12       16.45     21.68 o 
  -6   4  14     1941.61     1783.36     87.74 o 
  -5   4  14      208.58      232.71     33.97 o 
  -4   4  14     1520.87     1529.47    132.87 o 
  -3   4  14      707.34      665.14    100.06 o 
  -2   4  14      383.85      367.79     30.84 o 
  -1   4  14       87.27       84.19     15.42 o 
   0   4  14      190.44      195.15     29.10 o 
   1   4  14        0.03        2.84     11.94 o 
   2   4  14     1190.81     1189.67     52.05 o 
   3   4  14       10.27       12.29     26.71 o 
   4   4  14     1244.64     1393.34     75.54 o 
   5   4  14      111.34      138.14     28.43 o 
  -7   5  14       82.48      147.94     30.69 o 
  -6   5  14       58.24       37.97     21.27 o 
  -5   5  14        1.28        0.00     16.51 o 
  -4   5  14      109.54      154.28     43.03 o 
  -3   5  14      722.94      825.16     57.04 o 
  -2   5  14     2750.05     2877.80     92.42 o 
  -1   5  14      317.26      366.69     26.82 o 
   0   5  14      788.08      714.30     48.86 o 
   1   5  14      162.06      157.91     23.04 o 
   2   5  14      617.22      641.75     40.92 o 
   3   5  14       81.21       95.41     19.82 o 
   4   5  14      129.60      179.78     31.73 o 
   5   5  14       21.41       19.94     28.60 o 
  -7   6  14      460.95      452.04    135.85 o 
  -6   6  14        9.06        6.35     19.35 o 
  -5   6  14     2015.61     1955.55    189.86 o 
  -4   6  14        6.17        0.00     16.95 o 
  -3   6  14      553.90      449.61     44.82 o 
  -2   6  14       58.93       43.79     16.74 o 
  -1   6  14        1.82        1.97     10.64 o 
   0   6  14        3.22        0.97     13.92 o 
   1   6  14      524.03      536.66     37.72 o 
   2   6  14      243.07      240.51     27.32 o 
   3   6  14      342.60      394.07     34.90 o 
   4   6  14       55.80       49.91     30.16 o 
   5   6  14     1280.69     1460.51     81.18 o 
  -7   7  14       60.17      104.48     45.68 o 
  -6   7  14       18.16       18.43     22.33 o 
  -5   7  14       43.45       62.08     27.25 o 
  -4   7  14      125.18      125.06     27.51 o 
  -3   7  14       90.96       84.84     23.68 o 
  -2   7  14      657.96      708.24     43.56 o 
  -1   7  14     1678.44     1833.13     68.54 o 
   0   7  14       17.91        5.64     16.89 o 
   1   7  14     1197.39     1230.82     67.12 o 
   2   7  14       14.48       31.32     22.12 o 
   3   7  14       77.41       43.15     24.35 o 
   4   7  14        0.00       42.02     22.06 o 
  -6   8  14      502.33      662.02     59.51 o 
  -5   8  14      105.24      125.29     29.50 o 
  -4   8  14      502.67      508.34     50.27 o 
  -3   8  14       19.13       18.56     21.86 o 
  -2   8  14      838.59      921.05     51.13 o 
  -1   8  14       22.31       15.64     19.03 o 
   0   8  14       34.39       47.52     18.39 o 
   1   8  14       29.84       41.28     23.24 o 
   2   8  14     1663.34     1741.78    125.51 o 
   3   8  14      224.62      258.41     56.11 o 
  -5   9  14       18.57       13.82     23.87 o 
  -4   9  14       88.13       79.82     26.59 o 
  -3   9  14        1.70        7.78     20.34 o 
  -2   9  14      869.97      830.35     84.11 o 
  -1   9  14      371.67      482.24     49.37 o 
   0   9  14     1028.94     1029.37     69.29 o 
   1   9  14      674.19      742.55     60.30 o 
   2   9  14      356.74      433.82     57.83 o 
  -4  10  14      372.59      434.89     52.14 o 
  -3  10  14      336.64      316.20     43.45 o 
  -2  10  14       11.16        0.00     22.30 o 
  -1  10  14        2.79        0.00     23.64 o 
   0  10  14        9.34       39.51     24.07 o 
   1  10  14      266.35      279.89     40.21 o 
  -7   0  15      727.95      644.27     81.85 o 
  -5   0  15     1666.68     1607.52    115.41 o 
  -3   0  15       17.17       11.19     24.14 o 
  -1   0  15       28.92       30.97     32.76 o 
   1   0  15     1299.33     1184.44     61.49 o 
   3   0  15     2692.25     2454.10    151.92 o 
   5   0  15     1237.47     1130.99    111.71 o 
  -8   1  15       67.61       94.21     33.72 o 
  -7   1  15        0.25        0.39     19.80 o 
  -6   1  15       62.55       68.98     24.41 o 
  -5   1  15      138.44      119.03     39.28 o 
  -4   1  15      828.66      956.34     63.79 o 
  -3   1  15      919.67      961.55     57.07 o 
  -2   1  15     1013.46      922.23     59.99 o 
  -1   1  15     2253.40     2254.15     67.01 o 
   0   1  15      596.63      530.29     30.56 o 
   1   1  15      567.68      604.56     38.24 o 
   2   1  15     1136.25     1106.50    156.88 o 
   3   1  15      169.52      170.11     29.75 o 
   4   1  15       20.37       12.17     16.35 o 
   5   1  15      340.98      337.93     60.78 o 
  -8   2  15      495.48      538.89     58.13 o 
  -7   2  15       11.34        2.85     20.96 o 
  -6   2  15      720.51      722.99     58.88 o 
  -5   2  15       19.91       29.92     20.34 o 
  -4   2  15     1331.96     1321.95    124.45 o 
  -3   2  15      127.79      153.92     27.47 o 
  -2   2  15       30.87       49.55     13.98 o 
  -1   2  15      116.67      111.32     16.97 o 
   0   2  15     1009.04      972.82     39.66 o 
   1   2  15      369.60      412.63     32.89 o 
   2   2  15     3285.00     3127.81    124.49 o 
   3   2  15        0.10       17.68     17.37 o 
   4   2  15      428.92      504.73     49.58 o 
   5   2  15        0.05        8.71     22.43 o 
  -8   3  15       57.89       46.31     32.36 o 
  -7   3  15        5.20        0.00     19.44 o 
  -6   3  15       66.21       47.28     21.87 o 
  -5   3  15        2.99        0.00     16.33 o 
  -4   3  15      802.35      807.59     58.89 o 
  -3   3  15      886.43      841.97     74.32 o 
  -2   3  15     2572.41     2613.21    121.85 o 
  -1   3  15     1481.26     1558.40     52.47 o 
   0   3  15      718.30      715.81     35.84 o 
   1   3  15      608.94      669.88     41.23 o 
   2   3  15       15.77        0.00     21.90 o 
   3   3  15      232.02      220.58     33.40 o 
   4   3  15       23.40       22.50     32.18 o 
   5   3  15       78.33       55.62     24.97 o 
  -7   4  15      713.31      851.25     66.41 o 
  -6   4  15      136.84      154.18     29.56 o 
  -5   4  15     1326.45     1379.60     74.49 o 
  -4   4  15       48.04       30.93     19.42 o 
  -3   4  15      535.08      513.68     55.10 o 
  -2   4  15       89.45      102.29     20.98 o 
  -1   4  15      400.39      388.13     27.88 o 
   0   4  15        6.02       12.29     13.30 o 
   1   4  15     1294.07     1310.52     78.61 o 
   2   4  15        3.27       12.47     13.53 o 
   3   4  15      825.46      834.15     61.07 o 
   4   4  15       79.47       52.17     22.72 o 
   5   4  15      388.38      420.65     71.00 o 
  -7   5  15      185.71      217.24     55.39 o 
  -6   5  15        1.52       31.27     20.77 o 
  -5   5  15      448.46      605.25     53.72 o 
  -4   5  15       90.66      130.75     28.16 o 
  -3   5  15      831.21      768.44     59.85 o 
  -2   5  15      539.85      554.88     49.86 o 
  -1   5  15     1133.37     1196.50     45.91 o 
   0   5  15      152.79      201.01     24.55 o 
   1   5  15      755.72      846.24     47.52 o 
   2   5  15       15.26       22.74     15.67 o 
   3   5  15       84.31       85.95     31.29 o 
   4   5  15      187.33      202.91     66.03 o 
  -6   6  15     1429.19     1484.75     98.38 o 
  -5   6  15       22.89        0.00     16.76 o 
  -4   6  15      581.38      649.14     63.30 o 
  -3   6  15      100.55      139.00     28.10 o 
  -2   6  15        5.23       12.75     17.13 o 
  -1   6  15       19.15       13.62     14.92 o 
   0   6  15      301.39      344.25     32.50 o 
   1   6  15      156.84      174.04     25.06 o 
   2   6  15      536.59      564.54     52.30 o 
   3   6  15      141.07      158.80     25.37 o 
   4   6  15     1422.06     1434.29     78.90 o 
  -6   7  15       45.73       17.51     21.68 o 
  -5   7  15      116.27      104.47     27.14 o 
  -4   7  15      148.33      173.99     32.95 o 
  -3   7  15      337.80      401.72     44.50 o 
  -2   7  15      714.91      895.43     50.08 o 
  -1   7  15      145.30      137.11     41.39 o 
   0   7  15     1544.47     1499.56     77.26 o 
   1   7  15       11.10       40.57     24.06 o 
   2   7  15       34.83       57.49     35.33 o 
   3   7  15        3.01       33.48     46.10 o 
  -5   8  15      339.80      336.13     45.69 o 
  -4   8  15       96.89      141.85     30.00 o 
  -3   8  15      110.16      186.42     33.43 o 
  -2   8  15       40.87       48.81     26.54 o 
  -1   8  15        6.08       15.99     20.24 o 
   0   8  15       19.61       31.21     22.16 o 
   1   8  15     1069.63     1411.02    113.98 o 
   2   8  15       60.99       33.65     36.59 o 
  -4   9  15        0.15        0.00     25.03 o 
  -3   9  15      662.64      806.37    100.52 o 
  -2   9  15      410.25      507.49     52.89 o 
  -1   9  15     1237.61     1377.16     83.66 o 
   0   9  15      513.41      523.38     53.29 o 
   1   9  15      433.70      452.23     72.60 o 
  -6   0  16      705.95      638.80     78.99 o 
  -4   0  16        3.26       25.91     26.58 o 
  -2   0  16      274.13      249.67     34.78 o 
   0   0  16      113.80      125.74     25.63 o 
   2   0  16     2048.36     1808.31    123.91 o 
  -7   1  16       48.87       31.72     26.59 o 
  -6   1  16       67.64       91.40     27.84 o 
  -5   1  16      806.13      800.18    141.74 o 
  -4   1  16      671.22      841.74     62.05 o 
  -3   1  16      865.57      803.51     58.43 o 
  -2   1  16     2590.20     2579.21     76.89 o 
  -1   1  16      180.65      218.16     27.75 o 
   0   1  16      656.23      646.18     38.93 o 
   1   1  16      684.56      633.75     48.08 o 
   2   1  16      122.60      154.21     47.11 o 
   3   1  16       27.06       33.10     18.56 o 
   4   1  16      555.42      580.54     55.90 o 
  -7   2  16      518.91      579.21     58.45 o 
  -6   2  16        4.27        8.50     19.00 o 
  -5   2  16      588.41      607.51     66.03 o 
  -4   2  16       56.44       31.02     19.80 o 
  -3   2  16        1.75        0.00     22.42 o 
  -2   2  16       46.74       26.66     14.83 o 
  -1   2  16     1024.13     1071.57     44.13 o 
   0   2  16      453.29      444.99     38.05 o 
   1   2  16     1952.04     1908.06     71.43 o 
   2   2  16       13.72        3.30     17.07 o 
   3   2  16     1003.45     1111.95     72.95 o 
   4   2  16       10.81       21.88     32.93 o 
  -7   3  16        1.65        0.00     25.55 o 
  -6   3  16       22.20       76.38     24.38 o 
  -5   3  16      140.00      132.37     30.45 o 
  -4   3  16      340.78      327.17     74.03 o 
  -3   3  16     1101.24     1205.93     88.79 o 
  -2   3  16     1690.31     1667.95     66.25 o 
  -1   3  16     1559.41     1534.30     54.17 o 
   0   3  16      202.77      192.26     25.56 o 
   1   3  16        1.15        7.47     13.82 o 
   2   3  16       17.12       20.78     18.08 o 
   3   3  16      116.93      114.63     27.80 o 
   4   3  16       14.26       29.18     22.17 o 
  -7   4  16      113.44      146.17     39.87 o 
  -6   4  16      657.14      606.97     55.64 o 
  -5   4  16        0.12       12.02     18.60 o 
  -4   4  16      593.83      670.00     55.57 o 
  -3   4  16      270.65      262.75     51.35 o 
  -2   4  16      163.84      208.29     27.88 o 
  -1   4  16       11.70        7.39     12.82 o 
   0   4  16     1165.31     1186.37     53.79 o 
   1   4  16       17.65       23.85     15.56 o 
   2   4  16     1402.26     1416.43     70.69 o 
   3   4  16      262.63      251.21     36.12 o 
   4   4  16      157.29      201.79     60.86 o 
  -6   5  16      234.25      286.60     41.29 o 
  -5   5  16      238.63      218.19     35.25 o 
  -4   5  16     1367.52     1405.61     75.98 o 
  -3   5  16      355.42      419.55     45.26 o 
  -2   5  16      683.95      726.19     45.88 o 
  -1   5  16      386.71      397.87     29.50 o 
   0   5  16      449.99      419.80     52.91 o 
   1   5  16        0.11        8.74     15.95 o 
   2   5  16       58.14      121.03     23.39 o 
   3   5  16      105.82      101.14     24.62 o 
  -6   6  16       16.00       14.38     25.96 o 
  -5   6  16      467.74      452.83     48.64 o 
  -4   6  16        2.83       31.77     21.07 o 
  -3   6  16       21.23       29.09     20.36 o 
  -2   6  16        0.30        0.00     17.92 o 
  -1   6  16      118.11       83.83     29.71 o 
   0   6  16       56.20       48.74     32.47 o 
   1   6  16      702.87      666.21     52.53 o 
   2   6  16       14.16        7.36     15.84 o 
   3   6  16     1197.00     1170.85    177.79 o 
  -5   7  16      388.72      311.84     43.79 o 
  -4   7  16      224.50      254.94     48.37 o 
  -3   7  16      692.37      728.26     81.30 o 
  -2   7  16       12.98       32.81     22.89 o 
  -1   7  16     1115.01     1082.62    102.29 o 
   0   7  16       75.63       78.90     27.36 o 
   1   7  16       53.89       60.33     26.26 o 
   2   7  16        8.80        0.00     21.82 o 
  -4   8  16      216.10      220.07     39.05 o 
  -3   8  16      194.93      158.96     35.01 o 
  -2   8  16       63.99      102.96     41.72 o 
  -1   8  16       20.45        0.00     29.69 o 
   0   8  16      990.30      932.04    191.79 o 
   1   8  16       75.31       92.62     44.75 o 
  -7   0  17      512.69      549.22     86.81 o 
  -5   0  17        0.51       12.87     24.31 o 
  -3   0  17      287.68      318.39     56.86 o 
  -1   0  17      868.78      896.59     61.53 o 
   1   0  17      687.26      703.83     81.51 o 
   3   0  17     1469.15     1182.38    108.85 o 
  -7   1  17       37.05       83.53     48.87 o 
  -6   1  17      486.21      596.79     59.98 o 
  -5   1  17      494.87      634.92     57.27 o 
  -4   1  17      623.34      684.28     58.35 o 
  -3   1  17      964.17      992.23     67.36 o 
  -2   1  17      228.04      178.30     22.92 o 
  -1   1  17      313.01      267.20     25.72 o 
   0   1  17      224.24      238.44     23.46 o 
   1   1  17      110.42      118.20     26.43 o 
   2   1  17        0.67       15.13     18.22 o 
   3   1  17      362.38      404.84     46.91 o 
  -6   2  17      381.29      384.32     48.42 o 
  -5   2  17       22.06       26.38     21.56 o 
  -4   2  17      132.39      157.84     30.36 o 
  -3   2  17       75.32      104.33     26.69 o 
  -2   2  17      744.67      759.95     41.63 o 
  -1   2  17      264.18      269.64     26.08 o 
   0   2  17     1900.12     1763.29     69.31 o 
   1   2  17       53.93       64.29     19.91 o 
   2   2  17     1093.26     1172.08     74.17 o 
   3   2  17       11.12        9.78     20.97 o 
  -6   3  17       84.49       36.22     27.04 o 
  -5   3  17      193.21      234.77     68.94 o 
  -4   3  17      582.98      603.24     54.66 o 
  -3   3  17     1248.22     1362.61     74.17 o 
  -2   3  17      502.40      586.91     42.28 o 
  -1   3  17      212.89      238.05     25.10 o 
   0   3  17       38.62       56.93     17.81 o 
   1   3  17       52.50       83.11     23.47 o 
   2   3  17      387.05      408.77     45.42 o 
   3   3  17        6.14        6.22     21.34 o 
  -6   4  17       61.88       78.17     27.43 o 
  -5   4  17      111.75      132.49     29.65 o 
  -4   4  17       64.79       83.53     23.07 o 
  -3   4  17       65.88      106.85     26.83 o 
  -2   4  17       24.77       18.44     16.38 o 
  -1   4  17      755.18      769.81     41.75 o 
   0   4  17       14.40       25.92     16.92 o 
   1   4  17     1402.63     1385.19     61.01 o 
   2   4  17      213.87      208.76     34.22 o 
   3   4  17      550.34      665.38     61.26 o 
  -5   5  17      706.73      745.34     63.84 o 
  -4   5  17      244.41      251.74     38.19 o 
  -3   5  17      590.07      562.91     53.38 o 
  -2   5  17      448.10      560.44     69.23 o 
  -1   5  17      425.99      479.75     64.42 o 
   0   5  17       11.24       19.44     16.97 o 
   1   5  17       88.41       76.32     22.14 o 
   2   5  17       50.89       46.24     19.17 o 
  -5   6  17        1.33       15.58     28.18 o 
  -4   6  17        6.93        6.38     22.66 o 
  -3   6  17       45.72       36.34     21.03 o 
  -2   6  17      237.23      197.31     33.52 o 
  -1   6  17       88.53      116.34     38.69 o 
   0   6  17      735.46      826.08     50.35 o 
   1   6  17        0.97       14.44     17.93 o 
   2   6  17     1278.40     1306.25     62.53 o 
  -4   7  17      874.81      768.51     92.70 o 
  -3   7  17       19.90       54.50     25.02 o 
  -2   7  17      859.24      823.36     91.44 o 
  -1   7  17       55.45       24.98     33.56 o 
   0   7  17       45.97       52.06     25.63 o 
   1   7  17       11.20       20.94     25.90 o 
  -6   0  18       75.56      129.29     53.33 o 
  -4   0  18       38.58       14.89     29.95 o 
  -2   0  18      649.28      743.38     60.27 o 
   0   0  18     1375.13     1360.58     73.10 o 
   2   0  18      755.83      864.83     94.30 o 
  -6   1  18      267.77      372.40     74.03 o 
  -5   1  18      355.99      475.73     52.83 o 
  -4   1  18      483.93      562.26     55.63 o 
  -3   1  18      320.89      303.44     40.83 o 
  -2   1  18      141.27      185.43     24.45 o 
  -1   1  18      147.00      192.09     24.64 o 
   0   1  18      124.51      106.34     22.01 o 
   1   1  18       23.34       55.31     22.76 o 
   2   1  18      160.67      157.20     33.85 o 
  -5   2  18       16.13       29.47     23.29 o 
  -4   2  18        0.03       14.82     20.94 o 
  -3   2  18      525.71      580.31     54.08 o 
  -2   2  18       19.71       11.31     16.64 o 
  -1   2  18     1930.82     1855.92     63.36 o 
   0   2  18        8.38       10.38     15.60 o 
   1   2  18      630.83      613.18     58.13 o 
   2   2  18        0.99       26.22     23.43 o 
  -5   3  18      455.39      606.09     58.53 o 
  -4   3  18      674.17      658.74     76.17 o 
  -3   3  18      297.83      378.96     44.86 o 
  -2   3  18      217.26      246.45     61.62 o 
  -1   3  18       71.53       66.25     17.82 o 
   0   3  18       12.03        0.65     16.22 o 
   1   3  18       50.97       65.82     18.94 o 
   2   3  18       55.42       54.98     25.46 o 
  -5   4  18        2.87        0.00     27.25 o 
  -4   4  18       80.85       67.99     29.78 o 
  -3   4  18        3.30       11.05     19.20 o 
  -2   4  18      791.48      871.27     64.54 o 
  -1   4  18       21.60       19.11     17.48 o 
   0   4  18     1165.48     1163.66     70.73 o 
   1   4  18      270.17      272.62     32.16 o 
   2   4  18      678.49      660.98    104.77 o 
  -4   5  18      385.53      406.48     48.61 o 
  -3   5  18      166.39      251.28     37.33 o 
  -2   5  18      181.90      220.88     40.97 o 
  -1   5  18       13.50        2.14     19.13 o 
   0   5  18      189.76      221.59     30.09 o 
   1   5  18       63.19       77.37     23.70 o 
  -3   6  18      196.27      216.78     53.25 o 
  -2   6  18       63.04       73.18     36.34 o 
  -1   6  18      815.87      743.70     87.99 o 
   0   6  18       21.31       29.35     26.38 o 
  -3   0  19      162.16      174.55     46.27 o 
  -1   0  19     1055.45     1133.46    191.96 o 
   1   0  19      404.20      478.30     72.76 o 
  -4   1  19      142.66      164.82     34.74 o 
  -3   1  19      249.01      213.86     34.74 o 
  -2   1  19      306.05      358.81     36.13 o 
  -1   1  19       28.57       39.45     16.14 o 
   0   1  19       94.78       96.19     32.27 o 
   1   1  19      213.31      205.00     36.70 o 
  -4   2  19      459.12      660.00    120.75 o 
  -3   2  19       39.56       43.54     22.25 o 
  -2   2  19     1264.00     1407.80     65.15 o 
  -1   2  19       43.98       62.70     27.47 o 
   0   2  19      580.78      656.07     67.40 o 
   1   2  19        0.96       18.09     28.60 o 
  -4   3  19      227.82      370.21     64.94 o 
  -3   3  19       88.12      124.35     29.68 o 
  -2   3  19        2.88        6.99     25.49 o 
  -1   3  19       44.24       62.05     22.73 o 
   0   3  19       51.63       10.73     18.95 o 
  -3   4  19      661.80      811.48     66.13 o 
  -2   4  19        0.47       12.34     19.73 o 
  -1   4  19      917.33     1001.76     59.15 o 
                                                 
